# Supplementary material for: Exploring the research progression and evolutionary trends of gut microbiome and hypertension: a bibliometric analysis
Source: Front Microbiol. 2025 May 20;16:1530857. doi: 10.3389/fmicb.2025.1530857 (PMC12130031; doi:10.3389/fmicb.2025.1530857)
Supplement: Supplementary file 2 [file Table_2.xlsx]

## Sheet: Sheet1
1.Sheet 2 (annual publication count) corresponds to Figure 4.
2.Sheet3(country)corresponds to Figure 5.
3.Sheet4(institution)corresponds to Figure 5D.
4.Sheet5(author)corresponds to Figure 6.
5.Sheet6(journal)corresponds to Figure 7.
6.Sheet7(citations)corresponds to Figure 8.
7.Sheet8(keyword)corresponds to Figure 10A,10D.
8.Sheet9(keyword clusters)corresponds to Figure 10B,10C.

## Sheet: annual publication count
Publication Years	Count
2024	56				TS= (âGastrointestinal Microbiomesâ OR âMicrobiome, Gastrointestinalâ OR âGastrointestinal Microbial Communityâ OR âGastrointestinal Microbial Communitiesâ OR âGut Microbiomesâ OR âMicrobial Community, Gastrointestinalâ OR âGut Microbiomeâ OR âMicrobiome, Gutâ OR âGut Microfloraâ OR âMicroflora, Gutâ OR âGastrointestinal Microfloraâ OR âGastrointestin…
2023	130				Timespan: 1985-2024.
2022	158
2021	140
2020	108
2019	76				Results found	818
2018	53				Sum of the Times Cited	32806
2017	30				Average Citations per Item	40.11
2016	20				h-index	88
2015	6
2014	11
2013	6
2012	2
2011	1
2010	3
2009	4
2007	2
2006	3
2005	1
2004	2
2003	1
2002	2
2001	1
2000	1
1999	1

## Sheet: Country
Fre	Centrality	Year	Country/region	Total link strength							country	documents
295	0.09	2000	PEOPLES R CHINA	65							peoples r china	295		6986	23.6814
235	0.68	1999	USA	163							usa	235	0.2873	13807	58.7532
54	0.2	2006	ENGLAND	76							england	54	0.066	3155	58.4259
50	0.06	2010	ITALY	47							italy	50	0.0611	2937	58.74
43	0.1	2006	AUSTRALIA	38							australia	43	0.0526	2663	61.9302
33	0.17	2004	GERMANY	72							germany	33	0.0403	3472	105.212
32	0.03	2006	CANADA	49							canada	32	0.0391	1668	52.125
30	0.04	2010	SPAIN	47							spain	30	0.0367	2878	95.9333
28	0.02	2002	JAPAN	16							japan	28	0.0342	1640	58.5714
26	0.05	2006	INDIA	29							india	26	0.0318	537	20.6538
23	0.01	2013	BRAZIL	14							others	284
20	0.04	2007	FRANCE	54
17	0.03	2001	NETHERLANDS	40						country	documents
16	0	2014	SOUTH KOREA	21						peoples r china	295
16	0.05	2014	POLAND	8						usa	235
14	0.04	2007	SWITZERLAND	18						england	54
12	0.04	2020	DENMARK	37						italy	50
8	0.02	2017	BELGIUM	20						australia	43
8	0	2009	MALAYSIA	12						germany	33
8	0.02	2019	PAKISTAN	14						canada	32
8	0.02	2018	ROMANIA	11						spain	30
7	0	2018	GREECE	5						japan	28
7	0.02	2021	SAUDI ARABIA	16						india	26
6	0.01	2017	IRAN	11						brazil	23
6	0.06	2016	U ARAB EMIRATES	4						france	20
6	0	2009	SWEDEN	6						netherlands	17
6	0	2017	QATAR	10						poland	16
5	0	2018	TURKEY	6						south korea	16
5	0	2019	PORTUGAL	5						switzerland	14
5	0.06	2018	CHILE	7						denmark	12
4	0	2017	ISRAEL	1						others	166
4	0	2019	FINLAND	6
4	0	2020	THAILAND	7
4	0	2019	ARGENTINA	6
4	0.01	2020	EGYPT	9
4	0	2021	NORWAY	3
4	0	2019	SINGAPORE	2
4	0	2010	MEXICO	7
4	0	2020	RUSSIA	4
4	0.02	2021	INDONESIA	6
4	0	2012	AUSTRIA	1
3	0	2022	ZAMBIA	4
2	0	2018	GHANA	2
2	0	2018	HUNGARY	2
2	0	2024	IRAQ	4
2	0	2021	CZECH REPUBLIC	5
2	0	2016	SLOVAKIA	1
2	0	2018	SOUTH AFRICA	7
2	0	2018	UKRAINE	5
2	0	2018	CROATIA	4
2	0	2019	COLOMBIA	0
2	0	2019	KAZAKHSTAN	2
2	0	2019	SCOTLAND	3
1	0	2020	BRUNEI	1
1	0	2022	MOROCCO	0
1	0	2021	KUWAIT	1
1	0	2024	PHILIPPINES	4
1	0	2022	CUBA	5
1	0	2018	JAMAICA	1
1	0	2023	AFGHANISTAN	1
1	0	2022	SRI LANKA	2
1	0	2024	JORDAN	3
1	0	2024	ESTONIA	5
1	0	2022	BANGLADESH	1
1	0	2017	LEBANON	1
1	0	2022	LITHUANIA	0
1	0	2021	TANZANIA	1

## Sheet: institution
Fre	Centrality	Year	Institution	Total link strength
47	0.19	2012	University of California System	25
38	0.11	2014	Capital Medical University	38
37	0.01	2018	Baker Heart and Diabetes Institute	24
32	0.04	2014	Monash University	38
28	0.03	2016	University of Florida	9
22	0.04	2017	Vanderbilt University	7
20	0	2018	Central South University	4
17	0.01	2018	Zhejiang University	12
15	0.01	2019	University of London	31
13	0.07	2006	Peking Union Medical College	27
13	0.05	2021	University of London	22
12	0	2000	Chang Gung Memorial Hospital	29
11	0.06	2017	Charite Universitatsmedizin Berlin	8
11	0.1	2013	Harvard University	6
11	0.06	2017	Free University of Berlin	14
11	0	2020	Chang Gung University	23
10	0.04	2020	Southern Medical University - China	31
10	0	2020	Kaohsiung Medical University	9
10	0.02	2018	Humboldt University of Berlin	9
9	0.22	2013	Baylor College of Medicine	4
9	0.01	2021	Shanghai Jiao Tong University	3
9	0.07	2014	CIBEREHD	6
9	0.01	2016	German Centre for Cardiovascular Research	4
8	0.01	2019	Helmholtz Association	8
8	0.01	2017	Fu Wai Hospital - CAMS	6
8	0.03	2017	Florey Institute of Neuroscience & Mental Health	11
8	0.17	2007	Assistance Publique Hopitaux Paris (APHP)	8
7	0.05	2016	Instituto de Salud Carlos III	8
7	0.02	2010	University of Bologna	10
7	0	2017	University System of Ohio	13
7	0.02	2003	Veterans Health Administration (VHA)	6
7	0	2017	Berlin Institute of Health	19
7	0.02	2003	US Department of Veterans Affairs	5
7	0.02	2013	University of Alberta	5
7	0.05	2016	King's College London	9
7	0.05	2012	Shandong University	4
6	0	2018	Huazhong University of Science & Technology	25
6	0	2021	University of Sydney	8
6	0.11	2012	University of Texas System	2
6	0.02	2019	Jiangnan University	11
6	0	2020	National Kaohsiung University of Science & Technology	3
6	0	2007	Universite Paris Cite	5
6	0.01	2019	Nanjing Medical University	5
6	0.02	2022	Fudan University	12
6	0	2021	Zhejiang Chinese Medical University	4
6	0.01	2021	University of Copenhagen	9
6	0.03	2020	University of Amsterdam	7
5	0.05	2022	Guangzhou Medical University	4
5	0.01	2021	University of Barcelona	10
5	0	2020	Shandong First Medical University & Shandong Academy of Medical Sciences	6
5	0.01	2014	Nanchang University	16
5	0.05	2004	University of Missouri System	5
5	0.01	2021	Chengdu University of Traditional Chinese Medicine	10
5	0	2019	Max Delbruck Center for Molecular Medicine	16
5	0.01	2017	Cleveland Clinic Foundation	0
5	0	2016	Johns Hopkins University	0
5	0.03	2002	Virginia Commonwealth University	9
5	0	2014	Consejo Superior de Investigaciones Cientificas (CSIC)	1
5	0.04	2016	Peking University	9
4	0	2019	Tianjin University of Traditional Chinese Medicine	5
4	0	2020	Beijing University of Chinese Medicine	20
4	0	2018	Grigore T Popa University of Medicine & Pharmacy	6
4	0	2022	Universite de Montreal	7
4	0.01	2020	Guangdong Academy of Sciences	5
4	0	2013	Catholic University of the Sacred Heart	0
4	0	2023	Lanzhou University	12
4	0	2021	University of Southern Denmark	9
4	0.02	2017	Chinese Academy of Sciences	11
4	0.01	2018	Duke University	6
4	0.01	2021	Hospital Clinic de Barcelona	16
4	0.05	2017	Autonomous University of Barcelona	14
4	0.06	2007	University of Bern	0
4	0	2020	Egyptian Knowledge Bank (EKB)	3
4	0	2013	IRCCS Policlinico Gemelli	5
4	0	2020	Cheng Shiu University	3
3	0.01	2015	University Hospital of Bern	6
3	0.02	2021	Goethe University Frankfurt	2
3	0	2022	Wenzhou Medical University	2
3	0.01	2021	Royal Free London NHS Foundation Trust
3	0.01	2016	Cornell University
3	0	2010	Complutense University of Madrid
3	0	2017	Flanders Institute for Biotechnology (VIB)
3	0.02	2012	Mayo Clinic
3	0	1999	Yale University
3	0.01	2020	Jinan University
3	0	2021	Qingdao University
3	0	2011	University of Naples Federico II
3	0	2015	University System of Maryland
3	0	2007	Hopital Universitaire Beaujon - APHP
3	0.01	2020	Chinese Academy of Agricultural Sciences
3	0	2023	Wuhan University
3	0.01	2023	Louisiana State University System
3	0	2020	Rutgers University System
3	0	2020	University College Cork
3	0.01	2013	National Institutes of Health (NIH) - USA
3	0	2007	Brown University
3	0.01	2007	Institut National de la Sante et de la Recherche Medicale (Inserm)
3	0.01	2022	China Academy of Chinese Medical Sciences
3	0	2016	Medical University of Warsaw
3	0.01	2021	IDIBAPS
3	0.02	2016	Brigham & Women's Hospital
3	0.01	2015	University System of Georgia
3	0	2021	Odense University Hospital
2	0.01	2021	Barcelona Institute of Science & Technology
2	0	2023	Pennington Biomedical Research Center
2	0	2020	University of Illinois System
2	0	2017	Medical University of South Carolina
2	0	2021	University of Duisburg Essen
2	0.01	2013	Washington University
2	0	2003	VA Connecticut Healthcare System
2	0	2022	Shantou University
2	0	2022	University of Toledo
2	0	2023	Beijing Technology & Business University
2	0.04	2018	CIBERES
2	0	2014	AgroSup Dijon
2	0	2021	McGill University
2	0	2018	CHU Lille
2	0	2020	Universidade Federal de Minas Gerais
2	0	2020	University of Manchester
2	0	2021	Khalifa University of Science & Technology
2	0	2004	University of Regensburg
2	0	2019	Fiona Stanley Hospital
2	0	2017	Case Western Reserve University
2	0	2021	Zhejiang University of Technology
2	0	2020	University of Hong Kong
2	0	2022	Guangdong Medical University
2	0.03	2022	University of Arizona
2	0	2019	Northwest University Xi'an
2	0	2021	Mahidol University
2	0	2023	Guangzhou University of Chinese Medicine
2	0	2021	Weill Cornell Medical College Qatar
2	0	2022	Xi'an Jiaotong University
2	0	2018	University of Granada
2	0	2020	National Sun Yat Sen University
2	0	2022	University Medical Center Hamburg-Eppendorf
2	0	2020	Institute of Animal Science
2	0	2021	University of Mississippi
2	0	2024	China Medical University
2	0	2023	Shenzhen University
2	0	2022	Hallym University
2	0	2024	Shanxi Medical University
2	0	2016	Kyung Hee University
2	0	2021	Chiang Mai University
2	0.04	2024	University of North Carolina
2	0	2018	Aristotle University of Thessaloniki
2	0	2019	Harry Perkins Institute of Medical Research
2	0	2021	Shanghai University of Traditional Chinese Medicine
2	0	2021	University of Minnesota System
2	0	2023	Koc University
2	0	2018	Imperial College London
2	0	2022	Chengde Medical University
2	0	2023	Ocean University of China
2	0.01	2020	Universita della Svizzera Italiana
2	0	2022	University of Hamburg
2	0	2019	South Metropolitan Health Service
2	0	2021	University of Padua
2	0	2022	Zagazig University
2	0.01	2021	University of Pennsylvania
2	0	2017	Sidra Medical & Research Center
2	0	2021	Qatar Foundation (QF)
2	0	2024	Ministry of Agriculture & Rural Affairs
2	0	2023	Southwest Medical University
2	0	2019	University of Western Australia
2	0	2022	Shanghai Normal University
2	0	2020	Vrije Universiteit Amsterdam
2	0	2021	Baotou Medical College
2	0	2019	Loma Linda University
2	0	2019	University of Wisconsin System
2	0	2022	Hong Kong Polytechnic University
2	0	2020	Sun Yat Sen University
2	0.04	2020	Chinese University of Hong Kong
2	0	2021	Novo Nordisk Foundation
2	0	2019	New York University
2	0	2019	University of Florence
2	0	2023	Qilu University of Technology
2	0	2019	University of New Mexico
2	0	2023	Jilin University
2	0	2020	Qingdao Agricultural University
2	0	2021	Guangdong Pharmaceutical University
2	0	2024	Hebei Medical University
2	0.02	2020	Queen Mary University London
2	0	2021	Western University (University of Western Ontario)
2	0	2023	Fujian Medical University
1	0	2013	Massachusetts Institute of Technology (MIT)
1	0	2022	Academy of Romanian Scientists (AOSR)
1	0	2009	UND Life Sci
1	0	2018	Bond University
1	0	2018	Dalhousie University
1	0	2018	Centro Universitario Vila Velha
1	0	2013	Emmes Corporation
1	0	2023	Bogomolets National Medical University
1	0	2018	CIC biomaGUNE
1	0	2006	University of Toronto
1	0	2012	Robert Bosch Krankenhaus
1	0	2019	California State University System
1	0	2006	University of New South Wales Sydney
1	0	2016	Gachon University
1	0	2007	Rockefeller University
1	0	2014	Albert Einstein College of Medicine
1	0	2014	Lifespan Health Rhode Island
1	0	2019	CHU Besancon
1	0	2006	Prince of Wales Hospital (POWH)
1	0	2014	Korea Research Institute of Bioscience & Biotechnology (KRIBB)
1	0	2005	Amgen
1	0	2017	Feinberg School of Medicine
1	0	2015	Georgia Southern University
1	0.01	2018	CIBERESP
1	0	2013	Akita University
1	0.01	2023	Australian Regenerative Medicine Institute
1	0	2019	Academia Sinica - Taiwan
1	0	2012	University of Veterinary Medicine Vienna
1	0	2016	Johannes Gutenberg University of Mainz
1	0	2011	University of Verona
1	0	2015	National Taiwan University
1	0	2023	Anhui Medical University
1	0	2009	University of Gothenburg
1	0	2014	Institut Agro
1	0	2019	CRC Scotland & London
1	0	2019	Buenos Aires National Academy of Medicine
1	0	2016	Dongguk University
1	0	2014	Instituto de Agroquimica y Tecnologia de los Alimentos (IATA)
1	0	2014	Sapienza University Rome
1	0	2011	University of Milan
1	0	2013	Maastricht University
1	0	2016	Korea University Medicine (KU Medicine)
1	0.01	2024	All India Institute of Medical Sciences (AIIMS) Jodhpur
1	0	2015	Lahey Hospital & Medical Center
1	0	2016	Keio University
1	0	2002	Kindai University (Kinki University)
1	0	2015	University of Maryland Baltimore
1	0	2024	Athens Medical School
1	0	2010	Instituto Nacional de Salud Publica
1	0	2023	Barwon Health
1	0	2017	Ecole de Technologie Superieure - Canada
1	0.01	2018	CIBERFES
1	0	2006	Guru Jambheshwar University of Science & Technology
1	0	2011	IRCCS Bambino Gesu
1	0	2014	Medical University Silesia
1	0	2018	City University of Hong Kong
1	0	2019	Bahauddin Zakariya University
1	0	2004	Harry S. Truman Memorial Veterans' Hospital
1	0	2023	Allama Iqbal Med Coll
1	0	2016	Massachusetts General Hospital
1	0	2013	University of Calgary
1	0	2013	Saint Louis University
1	0	2014	Universitat d'Alacant
1	0	2023	Assistance Publique-Hopitaux de Marseille
1	0	2016	Mater Research
1	0	2022	Academy of Military Medical Sciences - China
1	0	2023	Agriculture & Agri Food Canada
1	0	2014	General University Hospital of Alicante
1	0	2012	Eberhard Karls University Hospital
1	0	2017	Collaborative Innovation Center for Diagnosis & Treatment of Infectious Diseases
1	0.02	2018	Carl von Ossietzky Universitat Oldenburg
1	0	2013	Institute of Molecular Biotechnology (IMBA)
1	0	2018	CIBERCV
1	0	2013	Vienna Biocenter (VBC)
1	0	2018	Centre of Postgraduate Medical Education - Poland
1	0.01	2024	Dow University of Health Sciences
1	0	2001	Netherlands National Institute for Public Health & the Environment
1	0	2024	China Agricultural University
1	0	2024	B. S. Abdur Rahman Crescent Institute of Science & Technology
1	0	2016	Memorial Sloan Kettering Cancer Center
1	0	2014	Universite Paris Saclay
1	0	2024	Azienda Ospedaliero Universitaria Careggi
1	0	2015	National Cheng Kung University
1	0	2017	Beijing Genomics Institute (BGI)
1	0	2016	Hanyang University
1	0	2024	Childrens Hospital of Philadelphia
1	0	2017	American University of Beirut
1	0	2023	Bogor Agricultural University
1	0	2017	Dalian Medical University
1	0	2017	European Molecular Biology Laboratory (EMBL)
1	0	2014	Chungnam National University
1	0	2013	Broad Institute
1	0	2019	Austral University
1	0	2023	Aix-Marseille Universite
1	0	2024	Boston University
1	0	2023	Aalborg University
1	0	2007	Population Council
1	0	2023	A*STAR Skin Research Labs (A*SRL)
1	0	2015	Lincoln University - Missouri
1	0	2019	Beckman Research Institute of City of Hope
1	0	2014	Universite de Bourgogne
1	0	2016	Korea University
1	0	2022	Al Azhar University
1	0	2011	IRCCS Ca Granda Ospedale Maggiore Policlinico
1	0	2012	Bosch
1	0	2024	Ahepa University Hospital
1	0	2022	Alexandria University
1	0	2014	Hopital Universitaire Saint-Antoine - APHP
1	0	2016	Baylor College of Medicine FU [R01NS080531] FX R01NS080531
1	0	2006	Defence Research & Development Establishment (DRDE)
1	0	2017	Azienda Ospedaliera di Perugia
1	0	2001	Utrecht University
1	0	2024	Children's Mercy Hospital
1	0	2023	Brawijaya University
1	0	2024	Children's National Health System
1	0	2014	Sorbonne Universite
1	0	2019	Cancer Research Center of Hawaii
1	0	2019	CSIC - Centro de Edafologia y Biologia Aplicada del Segura (CEBAS)
1	0	2024	Chongqing University of Science & Technology
1	0	2018	Centro Nacional de Investigaciones Cardiovasculares (CNIC)
1	0	2024	Bandirma Onyedi Eylul University
1	0	2010	IRCCS Azienda Ospedaliero-Universitaria di Bologna
1	0	2014	Miriam Hospital
1	0.01	2024	Baroda Medical College
1	0	2014	Montefiore Medical Center
1	0	2016	Anhui University of Chinese Medicine
1	0	2017	Carl Gustav Carus University Hospital
1	0	2017	ETH Zurich
1	0	2009	ICAR - National Dairy Research Institute
1	0	2014	Lund University
1	0	2010	Instituto Nacional de Ciencias Medicas y Nutricion Salvador Zubiran - Mexico
1	0	2019	CSIC-CAR-UR - Instituto de Ciencias de la Vid y del Vino (ICVV)
1	0	2006	Defence Research & Development Organisation (DRDO)
1	0	2009	Universiti Sains Malaysia
1	0	2013	Newcastle University - UK
1	0.03	2020	A.O.U. Citta della Salute e della Scienza di Torino
1	0	2022	Asahikawa Medical College
1	0	2009	Indian Council of Agricultural Research (ICAR)
1	0	2013	Austrian Academy of Sciences
1	0.01	2018	CIBEROBN
1	0	2024	Colorado School of Public Health
1	0	2018	Centre Hospitalier Universitaire Vaudois (CHUV)
1	0	2011	University of Rome Tor Vergata
1	0	2024	Chongqing University
1	0	2023	Armed Forces Inst Cardiol
1	0	2012	Eberhard Karls University of Tubingen
1	0	2013	Universidade Estadual de Campinas

## Sheet: author
author	documents	citations	total link strength
marques, francine z.	21	1257	82
li, jing	14	1170	57
kaye, david m.	12	1031	66
pepine, carl j.	11	768	47
raizada, mohan k.	11	768	47
tain, you-lin	11	217	30
richards, elaine m.	10	679	45
hsu, chien-ning	9	177	28
kirabo, annet	9	305	20
cai, jun	8	1156	26
nakai, michael e.	8	152	49
yang, xinchun	8	1085	44
hou, chih-yao	7	158	25
ishimwe, jeanne a.	7	156	15
kim, seungbum	7	667	27
wang, pan	7	85	38
yang, tao	7	170	13
gasbarrini, antonio	6	283	4
jama, hamdi a.	6	258	34
mackay, charles r.	6	875	34
chang-chien, guo-ping	5	106	21
chen, wei	5	282	0
dong, ying	5	26	30
ferguson, jane f.	5	293	4
gill, paul a.	5	133	37
gozal, david	5	119	0
jiao, jie	5	30	26
li, ying	5	86	29
lin, sufan	5	106	21
mueller, dominik n.	5	375	11
muralitharan, rikeish r.	5	101	26
vaziri, nosratola d.	5	528	6
wilck, nicola	5	375	11
zhang, wei	5	42	0
bajaj, jasmohan s.	4	197	4
chen, lin	4	406	6
chen, mulei	4	55	23
chen, su-hong	4	71	18
de gottardi, andrea	4	987	5
dinakis, evany	4	27	27
durgan, david j.	4	282	2
frances, ruben	4	131	2
hartson, rochelle	4	0	6
hazen, stanley l.	4	1603	2
head, geoffrey a.	4	82	31
joe, bina	4	100	7
khoruts, alexander	4	59	9
li, bo	4	71	18
lv, gui-yuan	4	71	18
moghadamrad, sheida	4	78	7
muir, jane	4	120	33
nieuwdorp, max	4	187	0
o'donnell, joanne a.	4	185	8
pluznick, jennifer l.	4	218	0
ponziani, francesca romana	4	173	4
stevens, bruce r.	4	139	17
su, jie	4	71	18
tang, w. h. wilson	4	1552	2
thenappan, thenappan	4	59	9
trebicka, jonel	4	448	7
wang, qian	4	41	3
wang, ying	4	54	2
wu, qingping	4	54	28
yiallourou, stephanie	4	133	31
yu, hong-ren	4	78	11
zuo, kun	4	63	28
al khodor, souhaila	3	213	2
atkinson, samantha n.	3	45	0
bartolomaeus, hendrik	3	246	9
bernardi, mauro	3	276	3
bryan, robert m.	3	67	2
caraceni, paolo	3	321	6
carrington, melinda	3	69	27
chen, junru	3	1003	8
chen, li	3	1056	5
chen, moutong	3	15	27
ding, yu	3	15	27
duarte, juan	3	70	0
elijovich, fernando	3	177	11
fiedler, april	3	814	19
garcia-tsao, g	3	204	0
goel, ruby	3	384	15
han, chunming	3	23	21
handberg, eileen m.	3	369	15
hassan, mohsin	3	38	6
he, xing-xiang	3	62	1
he, xinglishang	3	59	15
horlock, duncan	3	814	19
jiang, yue-hua	3	43	0
krag, aleksander	3	676	4
laffer, cheryl l.	3	177	11
li, lin-zi	3	59	15
liu, jing	3	147	1
liu, xiaoyan	3	1029	13
liu, yang	3	58	1
marko, lajos	3	246	9
masenga, sepiso k.	3	50	9
moutsoglou, daphne m.	3	38	6
nahey, david	3	0	5
oudit, gavin y.	3	133	4
rigatto, katya	3	125	13
saleem, mohammad	3	48	10
sata, yusuke	3	46	20
shatat, ibrahim f.	3	217	2
snelson, matthew	3	186	17
spector, timothy d.	3	228	8
tsyganov, kirill	3	239	21
vijay-kumar, matam	3	56	5
walejko, jacquelyn m.	3	47	15
wang, juan	3	15	27
wang, ting	3	36	0
ward, natalie c.	3	98	0
weber, bonnie	3	0	5
wei, hua	3	33	0
weir, e. kenneth	3	59	8
xie, xinqiang	3	15	27
xue, liang	3	15	27
yuan, lin	3	15	27
zhang, cheng	3	143	0
zhang, jumei	3	15	27
zhao, hui	3	15	27
zhao, ying-yong	3	393	6
zhong, jiuchang	3	41	16
zubcevic, jasenka	3	77	7

## Sheet: journal
id	source	citations	total link strength
4137	nature	1798	157494
2521	hypertension	1756	127344
4578	plos one	1310	106047
4304	nutrients	1217	104875
1237	circulation	1001	88191
4405	p natl acad sci usa	989	87046
2444	hepatology	977	80045
2363	gut	875	74524
1228	circ res	862	73535
1074	cell	748	70400
2250	gastroenterology	799	70099
4946	sci rep-uk	858	69235
4957	science	792	67507
4226	new engl j med	664	62272
3212	j hepatol	721	60798
4089	nat commun	595	53475
3717	lancet	600	51829
4098	nat med	557	48684
243	am j clin nutr	520	45980
2727	int j mol sci	515	45821
1092	cell metab	451	44929
3936	microbiome	554	42631
3055	j clin invest	408	40151
1647	diabetes	371	39822
2187	front microbiol	464	38293
2889	j am coll cardiol	389	36963
2898	j am heart assoc	402	36171
2955	j biol chem	369	34442
2367	gut microbes	390	32904
946	brit j nutr	346	31065
2906	j am soc nephrol	298	28847
2183	front immunol	330	28617
3681	kidney int	317	28556
292	am j physiol-gastr l	307	28545
1895	eur heart j	326	28104
4538	physiol genomics	330	28040
1088	cell host microbe	322	28036
4021	mol nutr food res	290	26349
3370	j nutr	298	25759
3227	j hypertens	295	24764
4115	nat rev gastro hepat	273	24512
3594	jama-j am med assoc	286	24170
5428	world j gastroentero	303	24134
2120	food funct	267	23225
2171	front cell infect mi	289	23015
2200	front physiol	247	22851
1648	diabetes care	248	22635
1341	clin sci	251	21719
550	arterioscl throm vas	208	20956
3372	j nutr biochem	221	20907
2875	j agr food chem	249	20839
592	atherosclerosis	207	20810
4110	nat rev cardiol	227	20688
4118	nat rev immunol	198	20153
3279	j lipid res	201	20000
4323	obesity	194	19604
296	am j physiol-renal	199	19250
3045	j clin endocr metab	213	19150
4522	pharmacol res	210	18844
478	appl environ microb	257	18112
254	am j gastroenterol	201	17934
2199	front pharmacol	199	17675
2056	faseb j	195	17670
771	biomed pharmacother	196	17477
293	am j physiol-heart c	185	17354
2738	int j obesity	197	17332
1496	curr hypertens rep	210	17289
4120	nat rev microbiol	185	16532
3757	liver int	182	16306
208	aliment pharm ther	185	16247
1048	cardiovasc res	180	16206
893	bmj-brit med j	164	15731
1448	crit rev food sci	168	15384
948	brit j pharmacol	178	15352
693	biochem bioph res co	145	15043
3229	j immunol	155	14761
1668	diabetologia	151	14724
3944	microorganisms	165	14099
2540	immunity	152	14034
2668	int j cardiol	157	13873
1686	digest dis sci	154	13469
1300	clin j am soc nephro	143	13430
2158	free radical bio med	137	13022
4545	physiol rev	138	12896
1287	clin gastroenterol h	156	12842
4149	nephrol dial transpl	137	12764
1933	eur j nutr	147	12644
4122	nat rev nephrol	145	12641
4040	molecules	142	12589
1822	endocrinology	122	12380
4092	nat genet	148	12374
1910	eur j clin nutr	140	12178
4394	oxid med cell longev	121	12107
1105	cell rep	128	12042
3807	mbio	135	11993
1236	circ-heart fail	114	11982
3175	j funct foods	158	11758
4305	nutrition	135	11655
266	am j kidney dis	127	11643
861	bmc microbiol	140	11568
3154	j exp med	132	11512
3886	metabolism	111	11396
2851	isme j	142	11338
1320	clin nutr	118	11295
3746	life sci	125	11210
3456	j physiol-london	129	11194
4114	nat rev endocrinol	111	11029
4096	nat immunol	116	10941
291	am j physiol-endoc m	122	10514
2177	front endocrinol	104	10400
144	adv nutr	117	10370
2110	food chem	117	10122
906	brain behav immun	111	10065
5077	stroke	107	10014
263	am j hypertens	132	9976
4287	nutr metab cardiovas	110	9821
4955	sci transl med	110	9779
2135	food res int	104	9690
2169	front cardiovasc med	97	9660
279	am j pathol	94	9637
2195	front nutr	98	9531
1746	ebiomedicine	110	9378
1917	eur j gastroen hepat	104	9377
1537	curr opin nephrol hy	114	9368
3059	j clin med	108	8768
4294	nutr rev	104	8696
3178	j gastroen hepatol	92	8527
4320	obes surg	109	8523
295	am j physiol-reg i	111	8486
400	ann intern med	91	8395
466	antioxid redox sign	71	8250
774	biomed res int	101	8208
2990	j card fail	77	8193
4318	obes rev	90	8129
2520	hypertens res	111	8105
4101	nat microbiol	98	7986
468	antioxidants-basel	71	7976
1656	diabetes obes metab	76	7947
96	acta physiol	85	7821
2153	foods	74	7762
303	am j resp crit care	120	7757
2606	inflamm bowel dis	93	7743
127	adv exp med biol	86	7738
1940	eur j pharmacol	92	7692
5252	trends endocrin met	76	7625
1918	eur j heart fail	68	7549
483	appl microbiol biot	79	7443
3051	j clin gastroenterol	85	7367
4919	scand j gastroentero	76	7351
4760	redox biol	74	7313
1100	cell mol life sci	70	7299
519	arch intern med	85	7280
2294	genome biol	123	7232
1555	curr pharm design	80	7224
5212	toxins	71	7222
3262	j intern med	76	7076
4080	nat biotechnol	107	7060
2881	j alzheimers dis	79	7016
977	can j cardiol	79	7001
3009	j cell mol med	75	6919
3222	j hum hypertens	79	6900
3539	j transl med	88	6892
1846	environ microbiol	71	6868
3098	j dairy sci	100	6857
4284	nutr j	72	6857
4244	nitric oxide-biol ch	63	6821
3752	lipids health dis	74	6767
5228	transl res	75	6761
1296	clin infect dis	88	6603
4048	msystems	98	6581
4100	nat methods	137	6579
4407	p nutr soc	64	6513
2296	genome med	86	6505
2599	infect immun	75	6487
4017	mol metab	71	6464
238	am j cardiol	67	6393
283	am j physiol	76	6385
698	biochem j	63	6376
3854	mediat inflamm	68	6358
662	benef microbes	70	6323
4052	mucosal immunol	80	6257
4269	nucleic acids res	132	6211
4176	neurogastroent motil	74	6162
4291	nutr res	65	6147
5253	trends food sci tech	66	6128
3361	j neurosci	64	6121
3859	medicine	78	6117
177	ageing res rev	52	6028
272	am j nephrol	68	6010
1879	esc heart fail	54	6000
1950	eur respir j	97	5990
3483	j renal nutr	58	5953
3297	j med food	60	5892
725	bioinformatics	135	5836
645	bba-mol basis dis	62	5794
701	biochem pharmacol	62	5778
779	biomedicines	51	5686
1974	evid-based compl alt	74	5680
224	alzheimers dement	64	5655
4573	plos biol	56	5613
1371	cochrane db syst rev	74	5533
1254	clin chem	54	5472
5258	trends microbiol	68	5413
3719	lancet diabetes endo	55	5334
3579	jacc-heart fail	52	5319
1785	elife	58	5297
2938	j atheroscler thromb	52	5287
1117	cells-basel	51	5220
2112	food chem toxicol	65	5218
413	ann ny acad sci	54	5176
252	am j epidemiol	79	5173
1529	curr opin gastroen	53	5096
2185	front med-lausanne	51	5087
2648	int immunopharmacol	56	5017
826	blood	59	4992
4190	neurology	64	4991
3726	lancet neurol	60	4974
3600	jci insight	58	4950
1688	digest liver dis	53	4910
3443	j pharmacol exp ther	51	4892
2691	int j env res pub he	58	4884
4681	protein cell	55	4875
2662	int j biol macromol	54	4837
1523	curr opin clin nutr	60	4833
3353	j neuroinflamm	52	4772
2930	j appl physiol	61	4757
2550	immunology	51	4678
4495	pflug arch eur j phy	51	4672
851	bmc gastroenterol	54	4650
4476	pediatrics	74	4604
424	ann surg	54	4581
4285	nutr metab	53	4554
1026	carbohyd polym	50	4513
1725	drug metab dispos	62	4483
449	annu rev nutr	52	4458
3143	j ethnopharmacol	68	4350
3242	j infect dis	52	4329
269	am j med	53	4323
3420	j pediatr gastr nutr	52	4321
2698	int j food microbiol	53	4179
1161	chest	63	4114
2927	j appl microbiol	52	4065
302	am j resp cell mol	50	3982
3469	j proteome res	55	3742
4473	pediatr res	56	3668
888	bmj open	50	3487
3999	mol cell endocrinol	50	3433
5014	sleep	53	2840

## Sheet: citations
Fre	Centrality		cititation	total link strength
159	0	2017	Li J, 2017, MICROBIOME, V5, P0, DOI 10.1186/s40168-016-0222-x	157494
101	0.04	2017	Marques FZ, 2017, CIRCULATION, V135, P964, DOI 10.1161/CIRCULATIONAHA.116.024545, 10.1161/circulationaha.116.024545	127344
101	0.01	2015	Yang T, 2015, HYPERTENSION, V65, P1331, DOI 10.1161/HYPERTENSIONAHA.115.05315	106047
82	0.01	2017	Wilck N, 2017, NATURE, V551, P585, DOI 10.1038/nature24628	104875
77	0.02	2018	Kim S, 2018, CLIN SCI, V132, P701, DOI 10.1042/CS20180087, 10.1042/cs20180087	88191
76	0.02	2017	Santisteban MM, 2017, CIRC RES, V120, P312, DOI 10.1161/CIRCRESAHA.116.309006	87046
73	0.03	2019	Bartolomaeus H, 2019, CIRCULATION, V139, P1407, DOI 10.1161/CIRCULATIONAHA.118.036652	80045
69	0.01	2018	Marques FZ, 2018, NAT REV CARDIOL, V15, P20, DOI 10.1038/nrcardio.2017.120	74524
69	0.02	2017	Adnan S, 2017, PHYSIOL GENOMICS, V49, P96, DOI 10.1152/physiolgenomics.00081.2016	73535
56	0.01	2017	Tang WHW, 2017, CIRC RES, V120, P1183, DOI 10.1161/CIRCRESAHA.117.309715	70400
55	0	2017	Yan QL, 2017, FRONT CELL INFECT MI, V7, P0, DOI 10.3389/fcimb.2017.00381	70099
52	0.03	2016	Durgan DJ, 2016, HYPERTENSION, V67, P469, DOI 10.1161/HYPERTENSIONAHA.115.06672	69235
52	0.03	2019	Sun S, 2019, HYPERTENSION, V73, P998, DOI 10.1161/HYPERTENSIONAHA.118.12109, 10.1161/hypertensionaha.118.12109	67507
51	0.13	2015	Mell B, 2015, PHYSIOL GENOMICS, V47, P187, DOI 10.1152/physiolgenomics.00136.2014	62272
48	0.01	2017	Jie ZY, 2017, NAT COMMUN, V8, P0, DOI 10.1038/s41467-017-00900-1	60798
43	0.01	2018	Ganesh BP, 2018, HYPERTENSION, V72, P1141, DOI 10.1161/HYPERTENSIONAHA.118.11695	53475
42	0.01	2016	Natarajan N, 2016, PHYSIOL GENOMICS, V48, P826, DOI 10.1152/physiolgenomics.00089.2016	51829
40	0.02	2020	Kaye DM, 2020, CIRCULATION, V141, P1393, DOI 10.1161/CIRCULATIONAHA.119.043081	48684
38	0.02	2016	Zhu WF, 2016, CELL, V165, P111, DOI 10.1016/j.cell.2016.02.011	45980
36	0.01	2017	Pluznick JL, 2017, CURR HYPERTENS REP, V19, P0, DOI 10.1007/s11906-017-0722-5	45821
35	0	2014	Khalesi S, 2014, HYPERTENSION, V64, P897, DOI 10.1161/HYPERTENSIONAHA.114.03469	44929
35	0.01	2019	Toral M, 2019, FRONT PHYSIOL, V10, P0, DOI 10.3389/fphys.2019.00231	42631
35	0.04	2019	Huart J, 2019, HYPERTENSION, V74, P1005, DOI 10.1161/HYPERTENSIONAHA.118.12588	40151
33	0.04	2016	Karbach SH, 2016, J AM HEART ASSOC, V5, P0, DOI 10.1161/JAHA.116.003698	39822
32	0	2020	Yan XF, 2020, CIRC RES, V126, P839, DOI 10.1161/CIRCRESAHA.119.316394	38293
30	0.02	2015	Tang WHW, 2015, CIRC RES, V116, P448, DOI 10.1161/CIRCRESAHA.116.305360	36963
29	0.01	2019	Xie D, 2019, INT J MED SCI, V16, P872, DOI 10.7150/ijms.29322	36171
29	0	2020	Kim S, 2020, HYPERTENSION, V75, P1063, DOI 10.1161/HYPERTENSIONAHA.119.14294	34442
28	0.01	2018	Bier A, 2018, NUTRIENTS, V10, P0, DOI 10.3390/nu10091154	32904
28	0.02	2019	Tang WHW, 2019, NAT REV CARDIOL, V16, P137, DOI 10.1038/s41569-018-0108-7	31065
28	0.01	2017	Li XSM, 2017, EUR HEART J, V38, P814, DOI 10.1093/eurheartj/ehw582	28847
28	0	2019	Bolyen E, 2019, NAT BIOTECHNOL, V37, P852, DOI 10.1038/s41587-019-0209-9	28617
27	0	2018	Yang T, 2018, NAT REV NEPHROL, V14, P442, DOI 10.1038/s41581-018-0018-2	28556
27	0.01	2016	Gomez-Arango LF, 2016, HYPERTENSION, V68, P974, DOI 10.1161/HYPERTENSIONAHA.116.07910	28545
27	0.02	2019	de la Cuesta-Zuluaga J, 2019, NUTRIENTS, V11, P0, DOI 10.3390/nu11010051	28104
26	0	2019	Venegas DP, 2019, FRONT IMMUNOL, V10, P0, DOI 10.3389/fimmu.2019.00277	28040
26	0.01	2020	Witkowski M, 2020, CIRC RES, V127, P553, DOI 10.1161/CIRCRESAHA.120.316242	28036
25	0.01	2020	Robles-Vera I, 2020, MOL NUTR FOOD RES, V64, P0, DOI 10.1002/mnfr.201900616	26349
25	0.08	2015	Wang ZN, 2015, CELL, V163, P1585, DOI 10.1016/j.cell.2015.11.055	25759
23	0.01	2020	Verhaar BJH, 2020, NUTRIENTS, V12, P0, DOI 10.3390/nu12102982	24764
23	0.01	2018	Galla S, 2018, PHYSIOL GENOMICS, V50, P837, DOI 10.1152/physiolgenomics.00073.2018	24512
23	0.01	2019	Toral M, 2019, ACTA PHYSIOL, V227, P0, DOI 10.1111/apha.13285	24170
22	0.01	2020	Calderón-Pérez L, 2020, SCI REP-UK, V10, P0, DOI 10.1038/s41598-020-63475-w	24134
22	0.01	2020	Verhaar BJH, 2020, EUR HEART J, V41, P4259, DOI 10.1093/eurheartj/ehaa704	23225
21	0.01	2018	Callejo M, 2018, SCI REP-UK, V8, P0, DOI 10.1038/s41598-018-27682-w	23015
21	0.02	2018	Cui X, 2018, SCI REP-UK, V8, P0, DOI 10.1038/s41598-017-18756-2	22851
21	0.01	2019	Ferguson JF, 2019, JCI INSIGHT, V4, P0, DOI 10.1172/jci.insight.126241	22635
21	0.02	2018	Roberts AB, 2018, NAT MED, V24, P1407, DOI 10.1038/s41591-018-0128-1	21719
21	0.04	2018	Jackson MA, 2018, NAT COMMUN, V9, P0, DOI 10.1038/s41467-018-05184-7	20956
21	0.02	2013	Pluznick JL, 2013, P NATL ACAD SCI USA, V110, P4410, DOI 10.1073/pnas.1215927110	20907
21	0.01	2016	Organ CL, 2016, CIRC-HEART FAIL, V9, P0, DOI 10.1161/CIRCHEARTFAILURE.115.002314	20839
21	0.02	2013	Koeth RA, 2013, NAT MED, V19, P576, DOI 10.1038/nm.3145	20810
19	0.01	2016	Pasini E, 2016, JACC-HEART FAIL, V4, P220, DOI 10.1016/j.jchf.2015.10.009	20688
19	0.01	2017	Wang L, 2017, J HYPERTENS, V35, P1899, DOI 10.1097/HJH.0000000000001378	20153
19	0.02	2018	Brown JM, 2018, NAT REV MICROBIOL, V16, P171, DOI 10.1038/nrmicro.2017.149	20000
19	0.01	2020	Palmu J, 2020, J AM HEART ASSOC, V9, P0, DOI 10.1161/JAHA.120.016641	19604
19	0.01	2020	Chang YL, 2020, CLIN SCI, V134, P289, DOI 10.1042/CS20191253	19250
19	0	2020	Muralitharan RR, 2020, HYPERTENSION, V76, P1674, DOI 10.1161/HYPERTENSIONAHA.120.14473	19150
18	0.02	2014	David LA, 2014, NATURE, V505, P559, DOI 10.1038/nature12820	18844
18	0.01	2019	Yang T, 2019, J AM HEART ASSOC, V8, P0, DOI 10.1161/JAHA.118.010721	18112
18	0	2017	Richards EM, 2017, CURR HYPERTENS REP, V19, P0, DOI 10.1007/s11906-017-0734-1	17934
18	0.01	2020	Ge XY, 2020, ADV NUTR, V11, P66, DOI 10.1093/advances/nmz064	17675
18	0.01	2016	Chen ML, 2016, MBIO, V7, P0, DOI 10.1128/mBio.02210-15	17670
18	0	2021	Avery EG, 2021, CIRC RES, V128, P934, DOI 10.1161/CIRCRESAHA.121.318065	17477
17	0.01	2014	Pluznick JL, 2014, GUT MICROBES, V5, P202, DOI 10.4161/gmic.27492	17354
17	0.01	2014	Wong J, 2014, AM J NEPHROL, V39, P230, DOI 10.1159/000360010	17332
17	0	2021	Fan Y, 2021, NAT REV MICROBIOL, V19, P55, DOI 10.1038/s41579-020-0433-9	17289
16	0.02	2017	Lau K, 2017, NUTRIENTS, V9, P0, DOI 10.3390/nu9080859	16532
16	0.01	2017	Luedde M, 2017, ESC HEART FAIL, V4, P282, DOI 10.1002/ehf2.12155	16306
16	0.21	2014	Qin N, 2014, NATURE, V513, P59, DOI 10.1038/nature13568	16247
16	0.02	2016	Seldin MM, 2016, J AM HEART ASSOC, V5, P0, DOI 10.1161/JAHA.115.002767	16206
15	0.04	2018	Maier L, 2018, NATURE, V555, P623, DOI 10.1038/nature25979	15731
15	0.02	2016	Perry RJ, 2016, NATURE, V534, P213, DOI 10.1038/nature18309	15384
15	0	2014	Tang WHW, 2014, J AM COLL CARDIOL, V64, P1908, DOI 10.1016/j.jacc.2014.02.617	15352
15	0.01	2019	Yang T, 2019, ACTA PHYSIOL, V226, P0, DOI 10.1111/apha.13256	15043
15	0	2023	ODonnell JA, 2023, NAT REV NEPHROL, V19, P153, DOI 10.1038/s41581-022-00654-0	14761
15	0	2020	Robles-Vera I, 2020, BRIT J PHARMACOL, V177, P2006, DOI 10.1111/bph.14965	14724
15	0	2020	Kazemian N, 2020, MICROBIOME, V8, P0, DOI 10.1186/s40168-020-00821-0	14099
15	0	2021	Nakai M, 2021, HYPERTENSION, V78, P804, DOI 10.1161/HYPERTENSIONAHA.121.17288	14034
15	0.01	2013	Vaziri ND, 2013, KIDNEY INT, V83, P308, DOI 10.1038/ki.2012.345	13873
15	0.01	2018	Wang ZN, 2018, PROTEIN CELL, V9, P416, DOI 10.1007/s13238-018-0549-0	13469
14	0	2019	Marques FZ, 2019, HYPERTENSION, V74, P1279, DOI 10.1161/HYPERTENSIONAHA.119.13079	13430
14	0.03	2017	Heianza Y, 2017, J AM HEART ASSOC, V6, P0, DOI 10.1161/JAHA.116.004947	13022
14	0.01	2019	Onyszkiewicz M, 2019, PFLUG ARCH EUR J PHY, V471, P1441, DOI 10.1007/s00424-019-02322-y	12896
14	0	2019	Tang WHW, 2019, J AM COLL CARDIOL, V73, P2089, DOI 10.1016/j.jacc.2019.03.024	12842
14	0	2016	Koh A, 2016, CELL, V165, P1332, DOI 10.1016/j.cell.2016.05.041	12764
14	0	2019	Rinninella E, 2019, MICROORGANISMS, V7, P0, DOI 10.3390/microorganisms7010014	12644
14	0	2019	Liu J, 2019, BIOMED PHARMACOTHER, V112, P0, DOI 10.1016/j.biopha.2019.01.041	12641
14	0	2017	Louis P, 2017, ENVIRON MICROBIOL, V19, P29, DOI 10.1111/1462-2920.13589	12589
14	0.01	2019	Tang TWH, 2019, CIRCULATION, V139, P647, DOI 10.1161/CIRCULATIONAHA.118.035235	12380
14	0	2020	Sanada TJ, 2020, PULM CIRC, V10, P0, DOI 10.1177/2045894020929147	12374
14	0	2015	Qi YF, 2015, INT J CARDIOL, V201, P157, DOI 10.1016/j.ijcard.2015.07.078	12178
13	0	2018	Menni C, 2018, EUR HEART J, V39, P2390, DOI 10.1093/eurheartj/ehy226	12107
13	0	2019	Jama HA, 2019, CARDIOVASC RES, V115, P1435, DOI 10.1093/cvr/cvz091	12042
13	0.04	2017	Wang C, 2017, FRONT MICROBIOL, V8, P0, DOI 10.3389/fmicb.2017.01838	11993
13	0	2017	Jonsson AL, 2017, NAT REV CARDIOL, V14, P79, DOI 10.1038/nrcardio.2016.183	11982
13	0	2018	Whelton PK, 2018, HYPERTENSION, V71, PE13, DOI 10.1161/HYP.0000000000000065, 10.1161/HYP.0000000000000066	11758
13	0.04	2017	Chen K, 2017, FRONT PHYSIOL, V8, P0, DOI 10.3389/fphys.2017.00139	11655
13	0	2015	Gregory JC, 2015, J BIOL CHEM, V290, P5647, DOI 10.1074/jbc.M114.618249	11643
13	0.01	2015	Gómez-Guzmán M, 2015, MOL NUTR FOOD RES, V59, P2326, DOI 10.1002/mnfr.201500290	11568
13	0	2020	Nemet I, 2020, CELL, V180, P862, DOI 10.1016/j.cell.2020.02.016	11512
13	0.02	2014	Bajaj JS, 2014, J HEPATOL, V60, P940, DOI 10.1016/j.jhep.2013.12.019	11396
13	0	2020	Mills KT, 2020, NAT REV NEPHROL, V16, P223, DOI 10.1038/s41581-019-0244-2	11338
12	0	2016	Dao MC, 2016, GUT, V65, P426, DOI 10.1136/gutjnl-2014-308778	11295
12	0	2013	Tang WHW, 2013, NEW ENGL J MED, V368, P1575, DOI 10.1056/NEJMoa1109400	11210
12	0	2017	Schiattarella GG, 2017, EUR HEART J, V38, P2948, DOI 10.1093/eurheartj/ehx342	11194
12	0.02	2020	Chen L, 2020, HYPERTENSION, V76, P73, DOI 10.1161/HYPERTENSIONAHA.120.14800	11029
12	0.04	2020	Albillos A, 2020, J HEPATOL, V72, P558, DOI 10.1016/j.jhep.2019.10.003	10941
12	0.01	2019	Li ZH, 2019, LAB INVEST, V99, P346, DOI 10.1038/s41374-018-0091-y	10514
12	0	2016	Callahan BJ, 2016, NAT METHODS, V13, P581, DOI 10.1038/nmeth.3869, 10.1038/NMETH.3869	10400
11	0	2021	Jiang S, 2021, REDOX BIOL, V46, P0, DOI 10.1016/j.redox.2021.102115	10370
11	0.02	2019	Cryan JF, 2019, PHYSIOL REV, V99, P1877, DOI 10.1152/physrev.00018.2018	10122
11	0	2020	Li HB, 2020, HYPERTENSION, V75, P1315, DOI 10.1161/HYPERTENSIONAHA.120.14736	10065
11	0	2020	Robles-Vera I, 2020, FASEB J, V34, P13626, DOI 10.1096/fj.202001532R	10014
11	0.01	2016	Li J, 2016, CIRCULATION, V133, P2434, DOI 10.1161/CIRCULATIONAHA.115.019645	9976
11	0	2019	Wu DD, 2019, BIOMED PHARMACOTHER, V116, P0, DOI 10.1016/j.biopha.2019.109040	9821
11	0	2018	Estruch R, 2018, NEW ENGL J MED, V378, P0, DOI 10.1056/NEJMoa1200303, 10.1056/NEJMoa1800389, 10.1056/nejmoa1800389	9779
11	0.01	2021	Grylls A, 2021, BIOMED PHARMACOTHER, V137, P0, DOI 10.1016/j.biopha.2021.111334	9690
11	0	2021	Zhang YX, 2021, TRANSL RES, V228, P109, DOI 10.1016/j.trsl.2020.08.007	9660
10	0	2018	Chakraborty S, 2018, CELL REP, V25, P677, DOI 10.1016/j.celrep.2018.09.058	9637
10	0	2021	Hong W, 2021, BIOENGINEERED, V12, P5173, DOI 10.1080/21655979.2021.1952365	9531
10	0	2018	Benjamin EJ, 2018, CIRCULATION, V137, PE67, DOI 10.1161/CIR.0000000000000485, 10.1161/CIR.0000000000000558, 10.1161/CIR.0000000000000530	9378
10	0.08	2015	Forslund K, 2015, NATURE, V528, P262, DOI 10.1038/nature15766	9377
10	0	2012	Qin JJ, 2012, NATURE, V490, P55, DOI 10.1038/nature11450	9368
10	0	2016	Suzuki T, 2016, HEART, V102, P841, DOI 10.1136/heartjnl-2015-308826	8768
10	0	2016	Desai MS, 2016, CELL, V167, P1339, DOI 10.1016/j.cell.2016.10.043	8696
10	0	2019	Sharma RK, 2019, CIRC RES, V124, P727, DOI 10.1161/CIRCRESAHA.118.313882	8527
10	0	2016	Lynch SV, 2016, NEW ENGL J MED, V375, P2369, DOI 10.1056/NEJMra1600266	8523
10	0	2017	Pevsner-Fischer M, 2017, CURR OPIN NEPHROL HY, V26, P1, DOI 10.1097/MNH.0000000000000293	8486
10	0	2017	Kamo T, 2017, PLOS ONE, V12, P0, DOI 10.1371/journal.pone.0174099	8395
10	0.01	2019	Ko CY, 2019, CLIN SCI, V133, P905, DOI 10.1042/CS20180891, 10.1042/cs20180891	8250
10	0.01	2014	Gan XT, 2014, CIRC-HEART FAIL, V7, P491, DOI 10.1161/CIRCHEARTFAILURE.113.000978	8208
9	0	2016	De Filippis Francesca, 2016, GUT, V65, P1812, DOI 10.1136/gutjnl-2015-309957	8193
9	0	2020	Zheng DP, 2020, CELL RES, V30, P492, DOI 10.1038/s41422-020-0332-7	8129
9	0	2018	Kummen M, 2018, J AM COLL CARDIOL, V71, P1184, DOI 10.1016/j.jacc.2017.12.057	8105
9	0	2021	Kurilshikov A, 2021, NAT GENET, V53, P156, DOI 10.1038/s41588-020-00763-1	7986
9	0	2016	Sender R, 2016, PLOS BIOL, V14, P0, DOI 10.1371/journal.pbio.1002533	7976
9	0	2019	Beale AL, 2019, BIOL SEX DIFFER, V10, P0, DOI 10.1186/s13293-019-0236-8	7947
9	0.01	2016	Santisteban MM, 2016, CIRC RES, V118, P1327, DOI 10.1161/CIRCRESAHA.116.307709	7821
9	0.01	2019	Adak A, 2019, CELL MOL LIFE SCI, V76, P473, DOI 10.1007/s00018-018-2943-4	7762
9	0.01	2019	Depommier C, 2019, NAT MED, V25, P1096, DOI 10.1038/s41591-019-0495-2	7757
9	0.01	2014	Ramezani A, 2014, J AM SOC NEPHROL, V25, P657, DOI 10.1681/ASN.2013080905	7743
9	0.01	2020	Weersma RK, 2020, GUT, V69, P1510, DOI 10.1136/gutjnl-2019-320204	7738
9	0.01	2021	Zhong HJ, 2021, FRONT CELL INFECT MI, V11, P0, DOI 10.3389/fcimb.2021.679624	7692
9	0.01	2017	Al Khodor S, 2017, FRONT PEDIATR, V5, P0, DOI 10.3389/fped.2017.00138	7625
9	0	2021	Martin-Gallausiaux C, 2021, P NUTR SOC, V80, P37, DOI 10.1017/S0029665120006916	7549
9	0	2018	Miranda PM, 2018, MICROBIOME, V6, P0, DOI 10.1186/s40168-018-0433-4	7443
9	0	2018	Zhou X, 2018, MICROBIOME, V6, P0, DOI 10.1186/s40168-018-0441-4	7367
8	0	2014	Ufnal M, 2014, CAN J CARDIOL, V30, P1700, DOI 10.1016/j.cjca.2014.09.010	7351
8	0	2021	Duttaroy AK, 2021, NUTRIENTS, V13, P0, DOI 10.3390/nu13010144	7313
8	0	2020	Zhou WY, 2020, OXID MED CELL LONGEV, V2020, P0, DOI 10.1155/2020/5394096	7299
8	0	2019	Liu HH, 2019, MICROBIOME, V7, P0, DOI 10.1186/s40168-019-0683-9	7280
8	0	2020	Cryan JF, 2020, LANCET NEUROL, V19, P179, DOI 10.1016/S1474-4422(19)30356-4	7232
8	0	2023	Avery EG, 2023, CARDIOVASC RES, V119, P1441, DOI 10.1093/cvr/cvac121	7224
8	0	2015	Nagatomo Y, 2015, J CARD FAIL, V21, P973, DOI 10.1016/j.cardfail.2015.09.017	7222
8	0.01	2018	Ding L, 2018, LIPIDS HEALTH DIS, V17, P0, DOI 10.1186/s12944-018-0939-6	7076
8	0	2021	Zhou B, 2021, LANCET, V398, P957, DOI 10.1016/S0140-6736(21)01330-1	7060
8	0	2014	Tang WHW, 2014, J CLIN INVEST, V124, P4204, DOI 10.1172/JCI72331	7016
8	0.01	2019	Zubcevic J, 2019, CIRC RES, V125, P104, DOI 10.1161/CIRCRESAHA.119.313965	7001
8	0.02	2013	Bajaj JS, 2013, PLOS ONE, V8, P0, DOI 10.1371/journal.pone.0060042	6919
8	0	2017	Mayerhofer CCK, 2017, J CARD FAIL, V23, P666, DOI 10.1016/j.cardfail.2017.06.007	6900
8	0.01	2018	Zhu W, 2018, J THROMB HAEMOST, V16, P1857, DOI 10.1111/jth.14234	6892
8	0.01	2019	Koeth RA, 2019, J CLIN INVEST, V129, P373, DOI 10.1172/JCI94601	6868
8	0	2022	Hou KJ, 2022, SIGNAL TRANSDUCT TAR, V7, P0, DOI 10.1038/s41392-022-00974-4	6857
8	0	2018	Lucking EF, 2018, EBIOMEDICINE, V38, P191, DOI 10.1016/j.ebiom.2018.11.010	6857
8	0	2020	Troseid M, 2020, EBIOMEDICINE, V52, P0, DOI 10.1016/j.ebiom.2020.102649	6821
8	0	2019	Schoeler M, 2019, REV ENDOCR METAB DIS, V20, P461, DOI 10.1007/s11154-019-09512-0	6767
8	0	2018	Rothschild D, 2018, NATURE, V555, P210, DOI 10.1038/nature25973	6761
8	0	2020	Zhu YQ, 2020, APMIS, V128, P353, DOI 10.1111/apm.13038	6603
8	0	2015	Fiorucci S, 2015, TRENDS MOL MED, V21, P702, DOI 10.1016/j.molmed.2015.09.001	6581
8	0	2015	Fu JY, 2015, CIRC RES, V117, P817, DOI 10.1161/CIRCRESAHA.115.306807	6579
8	0.01	2018	Zhao LP, 2018, SCIENCE, V359, P1151, DOI 10.1126/science.aao5774	6513
8	0.01	2020	Chen XF, 2020, CLIN SCI, V134, P657, DOI 10.1042/CS20200128	6505
8	0	2020	Chen X, 2020, GUT, V69, P513, DOI 10.1136/gutjnl-2019-319101	6487
7	0	2016	Miyamoto J, 2016, CURR OPIN NEPHROL HY, V25, P379, DOI 10.1097/MNH.0000000000000246	6464
7	0	2018	Ma JL, 2018, FRONT PHARMACOL, V9, P0, DOI 10.3389/fphar.2018.01082	6393
7	0	2017	Koliada A, 2017, BMC MICROBIOL, V17, P0, DOI 10.1186/s12866-017-1027-1	6385
7	0.01	2016	Fennema D, 2016, DRUG METAB DISPOS, V44, P1839, DOI 10.1124/dmd.116.070615	6376
7	0	2018	Tripathi A, 2018, MSYSTEMS, V3, P0, DOI 10.1128/mSystems.00020-18	6358
7	0	2013	Ridaura VK, 2013, SCIENCE, V341, P1079, DOI 10.1126/science.1241214	6323
7	0	2020	Joe B, 2020, HYPERTENSION, V76, P1847, DOI 10.1161/HYPERTENSIONAHA.120.15939	6257
7	0.06	2012	Bajaj JS, 2012, AM J PHYSIOL-GASTR L, V303, PG675, DOI 10.1152/ajpgi.00152.2012	6211
7	0	2016	Morrison DJ, 2016, GUT MICROBES, V7, P189, DOI 10.1080/19490976.2015.1134082	6162
7	0	2020	Bowerman KL, 2020, NAT COMMUN, V11, P0, DOI 10.1038/s41467-020-19701-0	6147
7	0	2017	Ma GH, 2017, BIOSCIENCE REP, V37, P0, DOI 10.1042/BSR20160244	6128
7	0	2016	Poroyko VA, 2016, SCI REP-UK, V6, P0, DOI 10.1038/srep35405	6121
7	0	2019	Brandsma E, 2019, CIRC RES, V124, P94, DOI 10.1161/CIRCRESAHA.118.313234	6117
7	0	2019	Ahmad AF, 2019, AM J PHYSIOL-HEART C, V317, PH923, DOI 10.1152/ajpheart.00376.2019	6028
7	0.01	2015	Moghadamrad S, 2015, HEPATOLOGY, V61, P1685, DOI 10.1002/hep.27698	6010
7	0.01	2021	Hsu CN, 2021, INT J MOL SCI, V22, P0, DOI 10.3390/ijms22052674	6000
7	0	2019	Cheema MU, 2019, HYPERTENSION, V74, P184, DOI 10.1161/HYPERTENSIONAHA.119.13155	5990
7	0	2018	Walejko JM, 2018, INT J CARDIOL, V271, P336, DOI 10.1016/j.ijcard.2018.04.074	5953
7	0	2018	Hsu CN, 2018, NUTRIENTS, V10, P0, DOI 10.3390/nu10091229	5892
7	0	2019	Jama HA, 2019, CURR OPIN NEPHROL HY, V28, P97, DOI 10.1097/MNH.0000000000000476	5836
7	0	2015	Troseid M, 2015, J INTERN MED, V277, P717, DOI 10.1111/joim.12328	5794
7	0	2019	Bajaj JS, 2019, NAT REV GASTRO HEPAT, V16, P235, DOI 10.1038/s41575-018-0099-1	5778
7	0	2013	Kakiyama G, 2013, J HEPATOL, V58, P949, DOI 10.1016/j.jhep.2013.01.003	5686
7	0	2020	Brunt VE, 2020, HYPERTENSION, V76, P101, DOI 10.1161/HYPERTENSIONAHA.120.14759	5680
7	0.01	2017	Kootte RS, 2017, CELL METAB, V26, P611, DOI 10.1016/j.cmet.2017.09.008	5655
6	0	2022	Dinakis E, 2022, HYPERTENSION, V79, P1690, DOI 10.1161/HYPERTENSIONAHA.122.19350	5613
6	0	2019	Bajaj JS, 2019, HEPATOLOGY, V70, P1690, DOI 10.1002/hep.30690	5533
6	0	2014	Chang PV, 2014, P NATL ACAD SCI USA, V111, P2247, DOI 10.1073/pnas.1322269111	5472
6	0	2015	Costanza AC, 2015, INT J CARDIOL, V179, P348, DOI 10.1016/j.ijcard.2014.11.034	5413
6	0.01	2017	Wu H, 2017, NAT MED, V23, P850, DOI 10.1038/nm.4345	5334
6	0.01	2018	Qi JQ, 2018, J CELL MOL MED, V22, P185, DOI 10.1111/jcmm.13307	5319
6	0.03	2013	Sayin SI, 2013, CELL METAB, V17, P225, DOI 10.1016/j.cmet.2013.01.003	5297
6	0	2017	Kitada K, 2017, J CLIN INVEST, V127, P1944, DOI 10.1172/JCI88532	5287
6	0	2022	Huang YH, 2022, AM J RESP CELL MOL, V66, P452, DOI 10.1165/rcmb.2021-0414OC	5220
6	0	2020	Elijovich F, 2020, CURR HYPERTENS REP, V22, P0, DOI 10.1007/s11906-020-01091-9	5218
6	0	2019	Abenavoli L, 2019, NUTRIENTS, V11, P0, DOI 10.3390/nu11112690	5176
6	0	2019	Dabke K, 2019, J CLIN INVEST, V129, P4050, DOI 10.1172/JCI129194	5173
6	0	2020	Silveira-Nunes G, 2020, FRONT PHARMACOL, V11, P0, DOI 10.3389/fphar.2020.00258	5096
6	0	2020	Vila AV, 2020, NAT COMMUN, V11, P0, DOI 10.1038/s41467-019-14177-z	5087
6	0	2021	Merra G, 2021, NUTRIENTS, V13, P0, DOI 10.3390/nu13010007	5017
6	0	2018	Malik M, 2018, CIRC RES, V123, P1091, DOI 10.1161/CIRCRESAHA.118.313565, 10.1161/circresaha.118.313565	4992
6	0	2016	Kelly TN, 2016, CIRC RES, V119, P956, DOI 10.1161/CIRCRESAHA.116.309219	4991
6	0	2018	Norlander AE, 2018, J EXP MED, V215, P21, DOI 10.1084/jem.20171773	4974
6	0	2021	Hsu CN, 2021, J NUTR BIOCHEM, V93, P0, DOI 10.1016/j.jnutbio.2021.108630	4950
6	0	2012	Vrieze A, 2012, GASTROENTEROLOGY, V143, P913, DOI 10.1053/j.gastro.2012.06.031	4910
6	0	2017	Markowiak P, 2017, NUTRIENTS, V9, P0, DOI 10.3390/nu9091021	4892
6	0	2021	Shi HA, 2021, CIRC RES, V128, P1240, DOI 10.1161/CIRCRESAHA.120.318155	4884
6	0.01	2012	Tremaroli V, 2012, NATURE, V489, P242, DOI 10.1038/nature11552	4875
6	0	2018	Gilbert JA, 2018, NAT MED, V24, P392, DOI 10.1038/nm.4517	4837
6	0.06	2012	Bajaj JS, 2012, AM J PHYSIOL-GASTR L, V302, PG168, DOI 10.1152/ajpgi.00190.2011	4833
6	0	2017	Gibson GR, 2017, NAT REV GASTRO HEPAT, V14, P491, DOI 10.1038/nrgastro.2017.75	4772
6	0	2013	Everard A, 2013, P NATL ACAD SCI USA, V110, P9066, DOI 10.1073/pnas.1219451110	4757
6	0	2017	Jaworska K, 2017, PLOS ONE, V12, P0, DOI 10.1371/journal.pone.0189310	4678
5	0	2019	Felizardo RJF, 2019, PHARMACOL RES, V141, P366, DOI 10.1016/j.phrs.2019.01.019	4672
5	0	2016	Sender R, 2016, CELL, V164, P337, DOI 10.1016/j.cell.2016.01.013	4650
5	0	2020	Parker BJ, 2020, FRONT IMMUNOL, V11, P0, DOI 10.3389/fimmu.2020.00906	4604
5	0	2021	Xia WJ, 2021, GUT MICROBES, V13, P1, DOI 10.1080/19490976.2020.1854642	4581
5	0	2020	Yang WJ, 2020, NAT COMMUN, V11, P0, DOI 10.1038/s41467-020-18262-6	4554
5	0	2021	Awoyemi A, 2021, EBIOMEDICINE, V70, P0, DOI 10.1016/j.ebiom.2021.103511	4513
5	0	2018	Jia W, 2018, NAT REV GASTRO HEPAT, V15, P111, DOI 10.1038/nrgastro.2017.119	4483
5	0	2020	Magne F, 2020, NUTRIENTS, V12, P0, DOI 10.3390/nu12051474	4458
5	0	2018	Rowland I, 2018, EUR J NUTR, V57, P1, DOI 10.1007/s00394-017-1445-8	4350
5	0	2017	Pickard JM, 2017, IMMUNOL REV, V279, P70, DOI 10.1111/imr.12567	4329
5	0	2020	Gomaa EZ, 2020, ANTON LEEUW INT J G, V113, P2019, DOI 10.1007/s10482-020-01474-7	4323
5	0	2015	Andrade-Oliveira V, 2015, J AM SOC NEPHROL, V26, P1877, DOI 10.1681/ASN.2014030288	4321
5	0	2016	Poesen R, 2016, J AM SOC NEPHROL, V27, P1389, DOI 10.1681/ASN.2015030279	4179
5	0	2022	Richards EM, 2022, CIRC RES, V130, P401, DOI 10.1161/CIRCRESAHA.121.319816	4114
5	0	2017	Zeisel SH, 2017, ANNU REV NUTR, V37, P157, DOI 10.1146/annurev-nutr-071816-064732	4065
5	0	2017	Cattaneo A, 2017, NEUROBIOL AGING, V49, P60, DOI 10.1016/j.neurobiolaging.2016.08.019	3982
5	0	2021	Jaworska K, 2021, AM J PHYSIOL-GASTR L, V321, PG355, DOI 10.1152/ajpgi.00099.2021	3742
5	0	2014	Clarke SF, 2014, GUT, V63, P1913, DOI 10.1136/gutjnl-2013-306541	3668
5	0	2018	Bonaz B, 2018, FRONT NEUROSCI-SWITZ, V12, P0, DOI 10.3389/fnins.2018.00049	3487
5	0	2018	Yoshida N, 2018, CIRCULATION, V138, P2486, DOI 10.1161/CIRCULATIONAHA.118.033714	3433
5	0	2016	Stubbs JR, 2016, J AM SOC NEPHROL, V27, P305, DOI 10.1681/ASN.2014111063	2840
5	0	2022	Peh A, 2022, STROKE, V53, P1788, DOI 10.1161/STROKEAHA.121.036800
5	0.03	2010	Qin JJ, 2010, NATURE, V464, P59, DOI 10.1038/nature08821
5	0	2014	Hill C, 2014, NAT REV GASTRO HEPAT, V11, P506, DOI 10.1038/nrgastro.2014.66
5	0.02	2015	Erny D, 2015, NAT NEUROSCI, V18, P965, DOI 10.1038/nn.4030
5	0	2022	Iatcu CO, 2022, NUTRIENTS, V14, P0, DOI 10.3390/nu14010166
5	0	2014	Wiest R, 2014, J HEPATOL, V60, P197, DOI 10.1016/j.jhep.2013.07.044
5	0	2012	Karlsson FH, 2012, NAT COMMUN, V3, P0, DOI 10.1038/ncomms2266
5	0.01	2021	Beale AL, 2021, J AM HEART ASSOC, V10, P0, DOI 10.1161/JAHA.120.020654
5	0	2017	Cammarota G, 2017, GUT, V66, P569, DOI 10.1136/gutjnl-2016-313017
5	0	2016	Pedersen HK, 2016, NATURE, V535, P376, DOI 10.1038/nature18646
5	0	2021	Xu KY, 2021, GUT, V70, P1486, DOI 10.1136/gutjnl-2020-323263
5	0	2018	Routy B, 2018, SCIENCE, V359, P91, DOI 10.1126/science.aan3706
5	0	2021	Dinakis E, 2021, HEART LUNG CIRC, V30, P1716, DOI 10.1016/j.hlc.2021.07.022
5	0	2015	Tang WHW, 2015, J CARD FAIL, V21, P91, DOI 10.1016/j.cardfail.2014.11.006
5	0.02	2015	Ahrén IL, 2015, CLIN NUTR, V34, P719, DOI 10.1016/j.clnu.2014.08.009
5	0	2020	Roth GA, 2020, J AM COLL CARDIOL, V76, P2982, DOI 10.1016/j.jacc.2020.11.010
5	0	2016	Zhernakova A, 2016, SCIENCE, V352, P565, DOI 10.1126/science.aad3369
5	0	2019	Sorribas M, 2019, J HEPATOL, V71, P1126, DOI 10.1016/j.jhep.2019.06.017
5	0	2020	Sharma RK, 2020, ERJ OPEN RES, V6, P0, DOI 10.1183/23120541.00253-2019
5	0	2021	Virani SS, 2021, CIRCULATION, V143, Pe254, DOI 10.1161/CIR.0000000000000950
5	0	2018	Caraceni P, 2018, LANCET, V391, P2417, DOI 10.1016/S0140-6736(18)30840-7
5	0	2019	Smiljanec K, 2019, AM J PHYSIOL-HEART C, V317, PH1173, DOI 10.1152/ajpheart.00312.2019
5	0	2018	Waghulde H, 2018, HYPERTENSION, V72, P1125, DOI 10.1161/HYPERTENSIONAHA.118.11175
4	0	2019	Chou RH, 2019, SCI REP-UK, V9, P0, DOI 10.1038/s41598-019-40638-y
4	0	2019	Muñoz L, 2019, HEPATOLOGY, V70, P925, DOI 10.1002/hep.30349
4	0	2019	Thenappan T, 2019, AM J PHYSIOL-HEART C, V317, PH1093, DOI 10.1152/ajpheart.00416.2019
4	0.06	2012	Lim SS, 2012, LANCET, V380, P2224, DOI 10.1016/S0140-6736(12)61766-8
4	0	2014	ODonnell M, 2014, NEW ENGL J MED, V371, P612, DOI 10.1056/NEJMoa1311889
4	0	2016	Tomasova L, 2016, NITRIC OXIDE-BIOL CH, V60, P50, DOI 10.1016/j.niox.2016.09.007
4	0	2019	Jia QJ, 2019, CARDIOVASC THER, V2019, P0, DOI 10.1155/2019/5164298
4	0	2018	Agus A, 2018, CELL HOST MICROBE, V23, P716, DOI 10.1016/j.chom.2018.05.003
4	0	2017	Xue J, 2017, AM J RESP CELL MOL, V57, P581, DOI 10.1165/rcmb.2017-0086OC
4	0	2019	Aron-Wisnewsky J, 2019, CURR DIABETES REP, V19, P0, DOI 10.1007/s11892-019-1180-z
4	0	2020	Antushevich H, 2020, CLIN CHIM ACTA, V503, P90, DOI 10.1016/j.cca.2019.12.010
4	0	2016	Donaldson GP, 2016, NAT REV MICROBIOL, V14, P20, DOI 10.1038/nrmicro3552
4	0	2020	Allegretti JR, 2020, CLIN GASTROENTEROL H, V18, P855, DOI 10.1016/j.cgh.2019.07.006
4	0	2017	Levy M, 2017, NAT REV IMMUNOL, V17, P219, DOI 10.1038/nri.2017.7
4	0.01	2016	Wahlström A, 2016, CELL METAB, V24, P41, DOI 10.1016/j.cmet.2016.05.005
4	0	2017	Ryan PM, 2017, MICROBIOME, V5, P0, DOI 10.1186/s40168-017-0246-x
4	0	2017	Caillon A, 2017, CIRCULATION, V135, P2155, DOI 10.1161/CIRCULATIONAHA.116.027058
4	0	2017	Thursby E, 2017, BIOCHEM J, V474, P1823, DOI 10.1042/BCJ20160510
4	0	2019	Davani-Davari D, 2019, FOODS, V8, P0, DOI 10.3390/foods8030092
4	0	2023	Moutsoglou DM, 2023, AM J RESP CRIT CARE, V207, P740, DOI 10.1164/rccm.202203-0490OC
4	0	2012	Tolhurst G, 2012, DIABETES, V61, P364, DOI 10.2337/db11-1019
4	0	2017	Milani C, 2017, MICROBIOL MOL BIOL R, V81, P0, DOI 10.1128/MMBR.00036-17
4	0	2011	Chen YF, 2011, HEPATOLOGY, V54, P562, DOI 10.1002/hep.24423
4	0	2019	Duan Y, 2019, NATURE, V575, P505, DOI 10.1038/s41586-019-1742-x
4	0	2016	Kim RB, 2016, KIDNEY INT, V89, P1144, DOI 10.1016/j.kint.2016.01.014
4	0	2019	Liu P, 2019, BRAIN BEHAV IMMUN, V80, P633, DOI 10.1016/j.bbi.2019.05.008
4	0	2021	Hsu CN, 2021, INT J MOL SCI, V22, P0, DOI 10.3390/ijms22052298
4	0	2020	Silva YP, 2020, FRONT ENDOCRINOL, V11, P0, DOI 10.3389/fendo.2020.00025
4	0	2020	Vallianou NG, 2020, J CARDIOVASC MED, V21, P83, DOI 10.2459/JCM.0000000000000900
4	0	2022	de Vos WM, 2022, GUT, V71, P1020, DOI 10.1136/gutjnl-2021-326789
4	0	2020	Arroyo V, 2020, NEW ENGL J MED, V382, P2137, DOI 10.1056/NEJMra1914900
4	0	2019	Hsu CN, 2019, NUTRIENTS, V11, P0, DOI 10.3390/nu11122908
4	0	2019	Zuo K, 2019, GIGASCIENCE, V8, P0, DOI 10.1093/gigascience/giz058
4	0	2019	Tuteja S, 2019, CIRC-GENOM PRECIS ME, V12, P421, DOI 10.1161/CIRCGEN.119.002314
4	0	2016	Sun XL, 2016, BIOCHEM BIOPH RES CO, V481, P63, DOI 10.1016/j.bbrc.2016.11.017
4	0	2020	Gurung M, 2020, EBIOMEDICINE, V51, P0, DOI 10.1016/j.ebiom.2019.11.051
4	0	2020	Liu YR, 2020, MEDIAT INFLAMM, V2020, P0, DOI 10.1155/2020/4634172
4	0	2013	Bennett BJ, 2013, CELL METAB, V17, P49, DOI 10.1016/j.cmet.2012.12.011
4	0	2019	Lv LJ, 2019, FRONT CELL INFECT MI, V9, P0, DOI 10.3389/fcimb.2019.00224
4	0	2014	Goodrich JK, 2014, CELL, V159, P789, DOI 10.1016/j.cell.2014.09.053
4	0	2016	Sonnenburg JL, 2016, NATURE, V535, P56, DOI 10.1038/nature18846
4	0	2016	Bergeron N, 2016, BRIT J NUTR, V116, P2020, DOI 10.1017/S0007114516004165
4	0	2017	Zakrzewski M, 2017, BIOINFORMATICS, V33, P782, DOI 10.1093/bioinformatics/btw725
4	0.01	2017	Barbaro NR, 2017, CELL REP, V21, P1009, DOI 10.1016/j.celrep.2017.10.002
4	0	2014	Mozaffarian D, 2014, NEW ENGL J MED, V371, P624, DOI 10.1056/NEJMoa1304127
4	0	2019	Schierwagen R, 2019, GUT, V68, P578, DOI 10.1136/gutjnl-2018-316227
4	0	2020	Murray CJL, 2020, LANCET, V396, P1223, DOI 10.1016/S0140-6736(20)30925-9, 10.1016/S0140-6736(20)30752-2
4	0	2013	Kimura I, 2013, NAT COMMUN, V4, P0, DOI 10.1038/ncomms2852
4	0	2020	Wu H, 2020, CELL METAB, V32, P379, DOI 10.1016/j.cmet.2020.06.011
4	0	2019	Li JY, 2019, DIGESTION, V99, P267, DOI 10.1159/000493096
4	0	2016	Itani HA, 2016, CIRC RES, V118, P1233, DOI 10.1161/CIRCRESAHA.115.308111
4	0	2019	Suez J, 2019, NAT MED, V25, P716, DOI 10.1038/s41591-019-0439-x
4	0	2020	Zhou F, 2020, LANCET, V395, P1054, DOI 10.1016/S0140-6736(20)30566-3
4	0	2017	Singh RK, 2017, J TRANSL MED, V15, P0, DOI 10.1186/s12967-017-1175-y
4	0	2022	Manolis AA, 2022, CURR MED CHEM, V29, P4050, DOI 10.2174/0929867328666211213112949
4	0	2021	Hsu CN, 2021, NUTRIENTS, V13, P0, DOI 10.3390/nu13072290
4	0	2018	Janeiro MH, 2018, NUTRIENTS, V10, P0, DOI 10.3390/nu10101398
4	0.01	2009	Turnbaugh PJ, 2009, NATURE, V457, P480, DOI 10.1038/nature07540
4	0.01	2009	Cani PD, 2009, GUT, V58, P1091, DOI 10.1136/gut.2008.165886
4	0	2021	Oniszczuk A, 2021, MOLECULES, V26, P0, DOI 10.3390/molecules26041172
4	0	2018	Qiu L, 2018, FOOD FUNCT, V9, P4299, DOI 10.1039/c8fo00349a
4	0	2019	Kurilshikov A, 2019, CIRC RES, V124, P1808, DOI 10.1161/CIRCRESAHA.118.314642
4	0	2018	Fernández J, 2018, GUT, V67, P1870, DOI 10.1136/gutjnl-2017-314240
4	0	2023	Virwani PD, 2023, HYPERTENSION, V80, P1331, DOI 10.1161/HYPERTENSIONAHA.122.20752
4	0	2017	Sun MM, 2017, J GASTROENTEROL, V52, P1, DOI 10.1007/s00535-016-1242-9
4	0	2020	He FJ, 2020, J AM COLL CARDIOL, V75, P632, DOI 10.1016/j.jacc.2019.11.055
4	0	2018	Evangelou E, 2018, NAT GENET, V50, P1412, DOI 10.1038/s41588-018-0205-x
4	0	2019	Winther SA, 2019, DIABETES CARE, V42, P1512, DOI 10.2337/dc19-0048
4	0	2019	Li N, 2019, BMC MICROBIOL, V19, P0, DOI 10.1186/s12866-019-1552-1
4	0	2020	Hsu CN, 2020, INT J MOL SCI, V21, P0, DOI 10.3390/ijms21228705
4	0	2019	Hsu CN, 2019, MOL NUTR FOOD RES, V63, P0, DOI 10.1002/mnfr.201900073
4	0	2020	Zuo T, 2020, GASTROENTEROLOGY, V159, P944, DOI 10.1053/j.gastro.2020.05.048, 10.1053/j.gastro.2020.06.048
4	0	2015	Yi BQ, 2015, TRANSL RES, V166, P103, DOI 10.1016/j.trsl.2014.11.007
4	0	2020	Yu EW, 2020, PLOS MED, V17, P0, DOI 10.1371/journal.pmed.1003051
4	0	2018	Peng JT, 2018, LIFE SCI, V214, P153, DOI 10.1016/j.lfs.2018.10.063
4	0	2018	Pascale A, 2018, ENDOCRINE, V61, P357, DOI 10.1007/s12020-018-1605-5
4	0	2021	Karoor V, 2021, INT J MOL SCI, V22, P0, DOI 10.3390/ijms22189916
4	0	2016	Yoo HH, 2016, J HYPERTENS, V34, P156, DOI 10.1097/HJH.0000000000000773
4	0	2020	Liu ZG, 2020, NAT COMMUN, V11, P0, DOI 10.1038/s41467-020-14676-4
4	0	2018	Breit S, 2018, FRONT PSYCHIATRY, V9, P0, DOI 10.3389/fpsyt.2018.00044
4	0	2019	Mashaqi S, 2019, J CLIN SLEEP MED, V15, P1517, DOI 10.5664/jcsm.7990
4	0	2018	Nie J, 2018, STROKE, V49, P2021, DOI 10.1161/STROKEAHA.118.021997
4	0	2022	Wang J, 2022, CRIT REV FOOD SCI, V62, P3979, DOI 10.1080/10408398.2021.1874287
4	0	2016	Abraldes JG, 2016, GASTROENTEROLOGY, V150, P1160, DOI 10.1053/j.gastro.2016.01.004
4	0	2018	Liu JL, 2018, EXP THER MED, V16, P2325, DOI 10.3892/etm.2018.6500
4	0	2016	Ubeda M, 2016, J HEPATOL, V64, P1049, DOI 10.1016/j.jhep.2015.12.010
4	0	2019	Zhang Z, 2019, MOL NUTR FOOD RES, V63, P0, DOI 10.1002/mnfr.201800941
4	0	2021	Jin L, 2021, PROTEIN CELL, V12, P346, DOI 10.1007/s13238-020-00785-9
4	0	2014	Rincón D, 2014, LIVER INT, V34, P1504, DOI 10.1111/liv.12539
4	0	2019	Wang XY, 2019, CELL RES, V29, P787, DOI 10.1038/s41422-019-0216-x
4	0	2017	Zhu WF, 2017, CIRCULATION, V135, P1671, DOI 10.1161/CIRCULATIONAHA.116.025338
4	0	2017	Yamashiro K, 2017, PLOS ONE, V12, P0, DOI 10.1371/journal.pone.0171521
4	0	2017	Ridker PM, 2017, NEW ENGL J MED, V377, P1119, DOI 10.1056/NEJMoa1707914
4	0	2016	Norlander AE, 2016, HYPERTENSION, V68, P167, DOI 10.1161/HYPERTENSIONAHA.116.07493
4	0	2018	Gomes AC, 2018, GUT MICROBES, V9, P308, DOI 10.1080/19490976.2018.1465157
4	0	2021	Muralitharan RR, 2021, J HUM HYPERTENS, V35, P162, DOI 10.1038/s41371-020-0388-3
4	0	2014	Sandek A, 2014, J AM COLL CARDIOL, V64, P1092, DOI 10.1016/j.jacc.2014.06.1179
4	0	2021	Wilmanski T, 2021, NAT METAB, V3, P274, DOI 10.1038/s42255-021-00348-0
4	0	2022	Luo Q, 2022, FRONT NUTR, V9, P0, DOI 10.3389/fnut.2022.899746
4	0	2017	Hu JJ, 2017, EXP MOL MED, V49, P0, DOI 10.1038/emm.2017.122
4	0	2017	Bajaj JS, 2017, HEPATOLOGY, V66, P1727, DOI 10.1002/hep.29306
4	0	2018	Kim TT, 2018, AM J PHYSIOL-ENDOC M, V315, PE511, DOI 10.1152/ajpendo.00471.2017
4	0	2020	Douglas GM, 2020, NAT BIOTECHNOL, V38, P685, DOI 10.1038/s41587-020-0548-6
4	0	2015	Thorburn AN, 2015, NAT COMMUN, V6, P0, DOI 10.1038/ncomms8320
4	0	2019	Wang ZN, 2019, EUR HEART J, V40, P583, DOI 10.1093/eurheartj/ehy799, 10.109
4	0	2020	Sadler R, 2020, J NEUROSCI, V40, P1162, DOI 10.1523/JNEUROSCI.1359-19.2019
3	0	2019	Drummond GR, 2019, NAT REV IMMUNOL, V19, P517, DOI 10.1038/s41577-019-0160-5
3	0	2019	Angelucci F, 2019, J NEUROINFLAMM, V16, P0, DOI 10.1186/s12974-019-1494-4
3	0	2016	Org E, 2016, GUT MICROBES, V7, P313, DOI 10.1080/19490976.2016.1203502
3	0	2014	Mente A, 2014, NEW ENGL J MED, V371, P601, DOI 10.1056/NEJMoa1311989
3	0	2020	Duscha A, 2020, CELL, V180, P1067, DOI 10.1016/j.cell.2020.02.035
3	0	2020	Lin L, 2020, GUT, V69, P997, DOI 10.1136/gutjnl-2020-321013
3	0	2022	Rahman MM, 2022, FRONT CELL INFECT MI, V12, P0, DOI 10.3389/fcimb.2022.903570
3	0	2020	Xu H, 2020, MICROB BIOTECHNOL, V13, P637, DOI 10.1111/1751-7915.13524
3	0	2018	Geng J, 2018, BIOMED PHARMACOTHER, V97, P941, DOI 10.1016/j.biopha.2017.11.016
3	0	2016	Chan YK, 2016, BMC MICROBIOL, V16, P0, DOI 10.1186/s12866-016-0883-4
3	0	2017	Yang T, 2017, FRONT PHYSIOL, V8, P0, DOI 10.3389/fphys.2017.00845
3	0	2014	Mattson DL, 2014, AM J PHYSIOL-RENAL, V307, PF499, DOI 10.1152/ajprenal.00258.2014
3	0	2019	Arnett DK, 2019, CIRCULATION, V140, PE596, DOI 10.1161/CIR.0000000000000678, 10.1161/CIR.0000000000000677, 10.1016/j.jacc.2019.03.009, 10.1016/j.jacc.2019.03.010
3	0	2015	Eteberria U, 2015, J NUTR BIOCHEM, V26, P651, DOI 10.1016/j.jnutbio.2015.01.002
3	0	2014	Manzel A, 2014, CURR ALLERGY ASTHM R, V14, P0, DOI 10.1007/s11882-013-0404-6
3	0	2018	Barko PC, 2018, J VET INTERN MED, V32, P9, DOI 10.1111/jvim.14875
3	0	2015	Haghikia A, 2015, IMMUNITY, V43, P817, DOI 10.1016/j.immuni.2015.09.007
3	0	2012	Lam V, 2012, FASEB J, V26, P1727, DOI 10.1096/fj.11-197921
3	0	2019	Liao XY, 2019, EBIOMEDICINE, V44, P665, DOI 10.1016/j.ebiom.2019.03.057
3	0	2018	Colafella KMM, 2018, NAT REV NEPHROL, V14, P185, DOI 10.1038/nrneph.2017.189
3	0	2012	Lozupone CA, 2012, NATURE, V489, P220, DOI 10.1038/nature11550
3	0	2018	Arya AK, 2018, BRAIN CIRC, V4, P165, DOI 10.4103/bc.bc, 32, 18
3	0	2021	Agus A, 2021, GUT, V70, P1174, DOI 10.1136/gutjnl-2020-323071
3	0	2014	Eckel RH, 2014, JOURNAL OF THE AMERICAN COLLEGE OF CARDIOLOGY, V63, P2960, DOI 10.1161/01.cir.0000437740.48606.d1, 10.1016/j.jacc.2013.11.003
3	0	2016	Mozaffarian D, 2016, CIRCULATION, V133, PE38, DOI 10.1161/CIR.0000000000000350
3	0	2015	Yin J, 2015, J AM HEART ASSOC, V4, P0, DOI 10.1161/JAHA.115.002699
3	0	2017	Cani PD, 2017, FRONT MICROBIOL, V8, P0, DOI 10.3389/fmicb.2017.01765
3	0	2017	Byndloss MX, 2017, SCIENCE, V357, P570, DOI 10.1126/science.aam9949
3	0	2018	Deschasaux M, 2018, NAT MED, V24, P1526, DOI 10.1038/s41591-018-0160-1
3	0	2015	McMaster WG, 2015, CIRC RES, V116, P1022, DOI 10.1161/CIRCRESAHA.116.303697
3	0	2018	Kasahara K, 2018, NAT MICROBIOL, V3, P1461, DOI 10.1038/s41564-018-0272-x
3	0	2018	Castaner O, 2018, INT J ENDOCRINOL, V2018, P0, DOI 10.1155/2018/4095789
3	0	2018	Valdes Ana M, 2018, BMJ, V361, Pk2179, DOI 10.1136/bmj.k2179
3	0	2015	Martínez-del Campo A, 2015, MBIO, V6, P0, DOI 10.1128/mBio.00042-15
3	0	2014	Festi D, 2014, WORLD J GASTROENTERO, V20, P16079, DOI 10.3748/wjg.v20.i43.16079
3	0	2022	Zhao P, 2022, NUTRIENTS, V14, P0, DOI 10.3390/nu14183758
3	0.01	2017	Liu RX, 2017, NAT MED, V23, P859, DOI 10.1038/nm.4358
3	0	2012	Hooper LV, 2012, SCIENCE, V336, P1268, DOI 10.1126/science.1223490
3	0	2016	Ramezani A, 2016, AM J KIDNEY DIS, V67, P483, DOI 10.1053/j.ajkd.2015.09.027
3	0	2018	Chen JY, 2018, LIPIDS HEALTH DIS, V17, P0, DOI 10.1186/s12944-017-0653-9
3	0.01	2012	Agrawal A, 2012, AM J GASTROENTEROL, V107, P1043, DOI 10.1038/ajg.2012.113
3	0	2019	Benjamin EJ, 2019, CIRCULATION, V139, PE56, DOI 10.1161/CIR.0000000000000746, 10.1161/CIR.0000000000000659
3	0	2019	Amedei A, 2019, MOLECULES, V24, P0, DOI 10.3390/molecules24213992
3	0	2017	Derkach A, 2017, AM J CLIN NUTR, V106, P1131, DOI 10.3945/ajcn.116.150136
3	0	2018	van den Munckhof ICL, 2018, OBES REV, V19, P1719, DOI 10.1111/obr.12750
3	0	2013	Anders HJ, 2013, KIDNEY INT, V83, P1010, DOI 10.1038/ki.2012.440
3	0	2019	Afshin A, 2019, LANCET, V393, P1958, DOI 10.1016/S0140-6736(19)30041-8
3	0	2019	Bajaj JS, 2019, GASTROENTEROLOGY, V156, P1921, DOI 10.1053/j.gastro.2019.01.033
3	0	2012	Huttenhower C, 2012, NATURE, V486, P207, DOI 10.1038/nature11234
3	0	2015	Moreno-Indias I, 2015, EUR RESPIR J, V45, P1055, DOI 10.1183/09031936.00184314
3	0	2021	Gatarek P, 2021, EXCLI J, V20, P301, DOI 10.17179/excli2020-3239
3	0	2014	Verbeke L, 2014, HEPATOLOGY, V59, P2286, DOI 10.1002/hep.26939
3	0	2016	Hutkins RW, 2016, CURR OPIN BIOTECH, V37, P1, DOI 10.1016/j.copbio.2015.09.001
3	0	2020	Bajaj JS, 2020, J HEPATOL, V72, P1003, DOI 10.1016/j.jhep.2020.01.017
3	0	2017	Ohira H, 2017, J ATHEROSCLER THROMB, V24, P660, DOI 10.5551/jat.RV17006
3	0	2021	Dong ZX, 2021, LAB MED, V52, P346, DOI 10.1093/labmed/lmaa075
3	0	2019	Castillo DJ, 2019, FRONT CELL INFECT MI, V9, P0, DOI 10.3389/fcimb.2019.00148
3	0.01	2014	Rogers CJ, 2014, CANCER J, V20, P176, DOI 10.1097/PPO.0000000000000049
3	0	2017	Forouzanfar MH, 2017, JAMA-J AM MED ASSOC, V317, P165, DOI 10.1001/jama.2016.19043
3	0	2016	Riviere A, 2016, FRONT MICROBIOL, V7, P0, DOI 10.3389/fmicb.2016.00979
3	0	2014	Vanholder R, 2014, J AM SOC NEPHROL, V25, P1897, DOI 10.1681/ASN.2013101062
3	0	2017	Plovier H, 2017, NAT MED, V23, P107, DOI 10.1038/nm.4236
3	0	2022	Chen YH, 2022, NUTRIENTS, V14, P0, DOI 10.3390/nu14204278
3	0	2015	Kelly CR, 2015, GASTROENTEROLOGY, V149, P223, DOI 10.1053/j.gastro.2015.05.008
3	0.12	2008	Cani PD, 2008, DIABETES, V57, P1470, DOI 10.2337/db07-1403
3	0	2021	Dan X, 2021, INT J MED SCI, V18, P3748, DOI 10.7150/ijms.65972
3	0	2013	Furusawa Y, 2013, NATURE, V504, P446, DOI 10.1038/nature12721
3	0	2019	Sanna S, 2019, NAT GENET, V51, P600, DOI 10.1038/s41588-019-0350-x
3	0	2017	Tan JK, 2017, ANNU REV IMMUNOL, V35, P371, DOI 10.1146/annurev-immunol-051116-052235
3	0.05	2013	Bellot P, 2013, LIVER INT, V33, P31, DOI 10.1111/liv.12021
3	0	2014	Kirabo A, 2014, J CLIN INVEST, V124, P4642, DOI 10.1172/JCI74084
3	0.01	2018	Ascher S, 2018, EUR J IMMUNOL, V48, P564, DOI 10.1002/eji.201646879
3	0	2015	Brown JM, 2015, ANNU REV MED, V66, P343, DOI 10.1146/annurev-med-060513-093205
3	0.04	2011	Arumugam M, 2011, NATURE, V473, P174, DOI 10.1038/nature09944
3	0	2016	Falony G, 2016, SCIENCE, V352, P560, DOI 10.1126/science.aad3503
3	0	2017	Hall AB, 2017, NAT REV GENET, V18, P0, DOI 10.1038/nrg.2017.63
3	0	2016	Sirisinha S, 2016, ASIAN PAC J ALLERGY, V34, P249, DOI 10.12932/AP0803
3	0	2019	Valles-Colomer M, 2019, NAT MICROBIOL, V4, P623, DOI 10.1038/s41564-018-0337-x
3	0	2022	Gebrayel P, 2022, J TRANSL MED, V20, P0, DOI 10.1186/s12967-022-03296-9
3	0	2018	Battson ML, 2018, J NUTR BIOCHEM, V56, P1, DOI 10.1016/j.jnutbio.2017.12.010
3	0	2018	Barton W, 2018, GUT, V67, P625, DOI 10.1136/gutjnl-2016-313627
3	0	2013	Smith PM, 2013, SCIENCE, V341, P569, DOI 10.1126/science.1241165
3	0	2019	Bajaj JS, 2019, JCI INSIGHT, V4, P0, DOI 10.1172/jci.insight.133410
3	0	2018	He Y, 2018, NAT MED, V24, P1532, DOI 10.1038/s41591-018-0164-x
3	0	2020	Ghosh TS, 2020, GUT, V69, P1218, DOI 10.1136/gutjnl-2019-319654
3	0	2018	Kasselman LJ, 2018, ATHEROSCLEROSIS, V271, P203, DOI 10.1016/j.atherosclerosis.2018.02.036
3	0	2020	Bernardi M, 2020, GUT, V69, P1127, DOI 10.1136/gutjnl-2019-318843
3	0	2012	Yatsunenko T, 2012, NATURE, V486, P222, DOI 10.1038/nature11053
3	0	2017	Rath S, 2017, MICROBIOME, V5, P0, DOI 10.1186/s40168-017-0271-9
3	0	2022	Wen YN, 2022, J MULTIDISCIP HEALTH, V15, P2591, DOI 10.2147/JMDH.S367591
3	0	2018	Garcia-Mantrana I, 2018, FRONT MICROBIOL, V9, P0, DOI 10.3389/fmicb.2018.00890
3	0.01	2015	Bajaj JS, 2015, HEPATOLOGY, V62, P1260, DOI 10.1002/hep.27819
3	0	2018	Bielinska K, 2018, NUTRITION, V54, P33, DOI 10.1016/j.nut.2018.03.004
3	0	2016	Wing MR, 2016, EXP PHYSIOL, V101, P471, DOI 10.1113/EP085283
3	0	2014	Frost G, 2014, NAT COMMUN, V5, P0, DOI 10.1038/ncomms4611
3	0	2018	Haghikia A, 2018, ARTERIOSCL THROM VAS, V38, P2225, DOI 10.1161/ATVBAHA.118.311023
3	0	2012	Cho I, 2012, NAT REV GENET, V13, P260, DOI 10.1038/nrg3182
3	0	2019	Leeming ER, 2019, NUTRIENTS, V11, P0, DOI 10.3390/nu11122862
3	0	2018	Akhoundzadeh K, 2018, IRAN J MED SCI, V43, P32
3	0	2017	He MQ, 2017, CELL BIOSCI, V7, P0, DOI 10.1186/s13578-017-0183-1
3	0	2017	Liu ZH, 2017, FRONT MICROBIOL, V8, P0, DOI 10.3389/fmicb.2017.01687
3	0	2021	Alvarez-Silva C, 2021, GENOME MED, V13, P0, DOI 10.1186/s13073-021-00856-4
3	0	2018	Battson ML, 2018, AM J PHYSIOL-ENDOC M, V314, PE468, DOI 10.1152/ajpendo.00187.2017
3	0	2016	Mills KT, 2016, CIRCULATION, V134, P441, DOI 10.1161/CIRCULATIONAHA.115.018912
3	0	2011	Wang ZN, 2011, NATURE, V472, P57, DOI 10.1038/nature09922
3	0	2020	He J, 2020, INT J MOL SCI, V21, P0, DOI 10.3390/ijms21176356
3	0	2016	Aguilar EC, 2016, J NUTR BIOCHEM, V34, P99, DOI 10.1016/j.jnutbio.2016.05.002
3	0	2013	Kamada N, 2013, NAT IMMUNOL, V14, P685, DOI 10.1038/ni.2608
3	0	2015	Duda-Chodak A, 2015, EUR J NUTR, V54, P325, DOI 10.1007/s00394-015-0852-y
3	0	2019	Bajaj JS, 2019, CLIN GASTROENTEROL H, V17, P756, DOI 10.1016/j.cgh.2018.07.022
3	0	2017	Suzuki T, 2017, CLIN CHEM, V63, P420, DOI 10.1373/clinchem.2016.264853
3	0	2021	Anselmi G, 2021, CARDIOL REV, V29, P195, DOI 10.1097/CRD.0000000000000327
3	0	2017	Tang WHW, 2017, CLIN CHEM, V63, P297, DOI 10.1373/clinchem.2016.263640
3	0	2020	Lewis-Mikhael AM, 2020, PHARMACOL RES, V153, P0, DOI 10.1016/j.phrs.2020.104663
3	0	2020	Zhang T, 2020, PROTEIN CELL, V11, P251, DOI 10.1007/s13238-019-00684-8
3	0	2015	Liang X, 2015, P NATL ACAD SCI USA, V112, P10479, DOI 10.1073/pnas.1501305112
3	0	2015	Leone V, 2015, CELL HOST MICROBE, V17, P681, DOI 10.1016/j.chom.2015.03.006
3	0	2019	Danneskiold-Samsoe NB, 2019, FOOD RES INT, V115, P23, DOI 10.1016/j.foodres.2018.07.043
3	0	2015	Dahlmann A, 2015, KIDNEY INT, V87, P434, DOI 10.1038/ki.2014.269
3	0	2017	Sanchez-Alcoholado L, 2017, FRONT MICROBIOL, V8, P0, DOI 10.3389/fmicb.2017.01936
3	0	2013	Ahmad NN, 2013, INT J OBESITY, V37, P1553, DOI 10.1038/ijo.2013.38
3	0.01	2015	Carding Simon, 2015, MICROBIAL ECOLOGY IN HEALTH AND DISEASE, V26, P26191, DOI 10.3402/mehd.v26.26191
3	0	2017	Mariño E, 2017, NAT IMMUNOL, V18, P552, DOI 10.1038/ni.3713
3	0	2015	Shin NR, 2015, TRENDS BIOTECHNOL, V33, P496, DOI 10.1016/j.tibtech.2015.06.011
3	0	2015	Macia L, 2015, NAT COMMUN, V6, P0, DOI 10.1038/ncomms7734
3	0	2017	Dhariwal A, 2017, NUCLEIC ACIDS RES, V45, PW180, DOI 10.1093/nar/gkx295
3	0	2023	Jama HA, 2023, NAT CARDIOVASC RES, V2, P35, DOI 10.1038/s44161-022-00197-4
3	0	2017	Bouter KE, 2017, GASTROENTEROLOGY, V152, P1671, DOI 10.1053/j.gastro.2016.12.048
3	0	2016	Lam Vy, 2016, PLOS ONE, V11, Pe0160840, DOI 10.1371/journal.pone.0160840
3	0	2011	Jumpertz R, 2011, AM J CLIN NUTR, V94, P58, DOI 10.3945/ajcn.110.010132
3	0	2015	Koppe L, 2015, KIDNEY INT, V88, P958, DOI 10.1038/ki.2015.255
3	0	2018	Kitai T, 2018, CLIN SCI, V132, P85, DOI 10.1042/CS20171090
3	0	2019	Chen RZ, 2019, PHARMACOL RES, V148, P0, DOI 10.1016/j.phrs.2019.104403
3	0	2018	Allen JM, 2018, MED SCI SPORT EXER, V50, P747, DOI 10.1249/MSS.0000000000001495, 10.1249/mss.0000000000001495
3	0	2013	Vlachogiannakos J, 2013, J GASTROEN HEPATOL, V28, P450, DOI 10.1111/jgh.12070
3	0	2014	Vital M, 2014, MBIO, V5, P0, DOI 10.1128/mBio.00889-14
3	0	2021	Gruber T, 2021, CELL METAB, V33, P1155, DOI 10.1016/j.cmet.2021.04.007
3	0	2015	Jose PA, 2015, CURR OPIN NEPHROL HY, V24, P403, DOI 10.1097/MNH.0000000000000149
3	0	2019	Zimmermann M, 2019, NATURE, V570, P462, DOI 10.1038/s41586-019-1291-3
3	0	2015	Rifai Luay, 2015, PROC (BAYL UNIV MED CENT), V28, P151
3	0	2018	Svingen GFT, 2018, INT J CARDIOL, V267, P100, DOI 10.1016/j.ijcard.2018.04.128
2	0	2009	Cani PD, 2009, AM J CLIN NUTR, V90, P1236, DOI 10.3945/ajcn.2009.28095
2	0	2005	Bäckhed F, 2005, SCIENCE, V307, P1915, DOI 10.1126/science.1104816
2	0	2006	Ley RE, 2006, NATURE, V444, P1022, DOI 10.1038/4441022a
2	0	2013	Tranah TH, 2013, METAB BRAIN DIS, V28, P1, DOI 10.1007/s11011-012-9370-2
2	0	2010	Cariello R, 2010, DIGEST LIVER DIS, V42, P200, DOI 10.1016/j.dld.2009.05.001
2	0	2013	Arpaia N, 2013, NATURE, V504, P451, DOI 10.1038/nature12726
2	0	2014	Everard A, 2014, REV ENDOCR METAB DIS, V15, P189, DOI 10.1007/s11154-014-9288-6
2	0	2014	Dhiman RK, 2014, GASTROENTEROLOGY, V147, P1327, DOI 10.1053/j.gastro.2014.08.031
2	0.01	2020	Companys J, 2020, ADV NUTR, V11, P834, DOI 10.1093/advances/nmaa030
2	0	2014	Dunne JL, 2014, CLIN EXP IMMUNOL, V177, P30, DOI 10.1111/cei.12321
2	0	2013	Bull-Otterson L, 2013, PLOS ONE, V8, P0, DOI 10.1371/journal.pone.0053028
2	0.03	2010	De Filippo C, 2010, P NATL ACAD SCI USA, V107, P14691, DOI 10.1073/pnas.1005963107
2	0	2012	Craciun S, 2012, P NATL ACAD SCI USA, V109, P21307, DOI 10.1073/pnas.1215689109
2	0	2014	Dinakaran V, 2014, PLOS ONE, V9, P0, DOI 10.1371/journal.pone.0105221
2	0	2009	Costello EK, 2009, SCIENCE, V326, P1694, DOI 10.1126/science.1177486
2	0	2015	Zhang YJ, 2015, INT J MOL SCI, V16, P7493, DOI 10.3390/ijms16047493
2	0	2014	De Angelis M, 2014, PLOS ONE, V9, P0, DOI 10.1371/journal.pone.0099006
2	0	2019	Dalile B, 2019, NAT REV GASTRO HEPAT, V16, P461, DOI 10.1038/s41575-019-0157-3
2	0	2017	Al Khodor S, 2017, PEDIATR NEPHROL, V32, P921, DOI 10.1007/s00467-016-3392-7
2	0	2013	Antharam VC, 2013, J CLIN MICROBIOL, V51, P2884, DOI 10.1128/JCM.00845-13
2	0	2009	Senzolo M, 2009, AM J GASTROENTEROL, V104, P3115, DOI 10.1038/ajg.2009.457
2	0	2011	Dahlqvist G, 2011, ACTA GASTRO-ENT BELG, V74, P375
2	0	2003	Albillos A, 2003, HEPATOLOGY, V37, P208, DOI 10.1053/jhep.2003.50038
2	0	2001	Borzio M, 2001, DIGEST LIVER DIS, V33, P41, DOI 10.1016/S1590-8658(01)80134-1
2	0	2021	Abu Dayyeh BK, 2021, LANCET, V398, P1965, DOI 10.1016/S0140-6736(21)02394-1
2	0	2022	Cao Y, 2022, MOL METAB, V64, P0, DOI 10.1016/j.molmet.2022.101557
2	0	2010	Flegal KM, 2010, JAMA-J AM MED ASSOC, V303, P235, DOI 10.1001/jama.2009.2014
2	0	2009	Miele L, 2009, HEPATOLOGY, V49, P1877, DOI 10.1002/hep.22848
2	0	2022	Delgado-Lista J, 2022, LANCET, V399, P1876, DOI 10.1016/S0140-6736(22)00122-2
2	0	2014	Alatriste PVM, 2014, NUTR HOSP, V29, P582, DOI 10.3305/nh.2014.29.3.7179, 10.3305/NH.2014.29.3.7179
2	0	2019	Aarnoutse R, 2019, INT J MOL SCI, V20, P0, DOI 10.3390/ijms20174145
2	0	2015	Fåk F, 2015, ATHEROSCLEROSIS, V243, P573, DOI 10.1016/j.atherosclerosis.2015.10.097
2	0	2023	Curini L, 2023, MICROB CELL, V10, P36, DOI 10.15698/mic2023.02.791
2	0	2010	Karczewski J, 2010, AM J PHYSIOL-GASTR L, V298, PG851, DOI 10.1152/ajpgi.00327.2009
2	0	2022	Amiri P, 2022, FRONT PHARMACOL, V12, P0, DOI 10.3389/fphar.2021.837509
2	0.06	2011	Ajslev TA, 2011, INT J OBESITY, V35, P522, DOI 10.1038/ijo.2011.27
2	0	2013	Dhiman RK, 2013, METAB BRAIN DIS, V28, P321, DOI 10.1007/s11011-013-9388-0
2	0	2015	Dowds CM, 2015, CLIN IMMUNOL, V159, P128, DOI 10.1016/j.clim.2015.05.008
2	0	2001	Cirera I, 2001, J HEPATOL, V34, P32, DOI 10.1016/S0168-8278(00)00013-1
2	0	2012	Vaziri ND, 2012, CURR OPIN NEPHROL HY, V21, P587, DOI 10.1097/MNH.0b013e328358c8d5
2	0	2019	Abdel-Haq R, 2019, J EXP MED, V216, P41, DOI 10.1084/jem.20180794
2	0	2020	Brocker CN, 2020, HUM GENOMICS, V14, P0, DOI 10.1186/s40246-020-00260-w
2	0	2001	Mattar AF, 2001, PEDIATR SURG INT, V17, P265, DOI 10.1007/s003830100591
2	0	2009	Raoult D, 2009, NAT REV MICROBIOL, V7, P616, DOI 10.1038/nrmicro2209
2	0	2016	Aron-Wisnewsky J, 2016, NAT REV NEPHROL, V12, P169, DOI 10.1038/nrneph.2015.191
2	0	2009	Cani PD, 2009, CURR PHARM DESIGN, V15, P1546, DOI 10.2174/138161209788168164
2	0	2012	Durgan DJ, 2012, J AM HEART ASSOC, V1, P0, DOI 10.1161/JAHA.111.000091
2	0	2013	Karlsson F, 2013, DIABETES, V62, P3341, DOI 10.2337/db13-0844
2	0	2015	Carmody RN, 2015, CELL HOST MICROBE, V17, P72, DOI 10.1016/j.chom.2014.11.010
2	0	2023	Chakaroun RM, 2023, NAT REV CARDIOL, V20, P217, DOI 10.1038/s41569-022-00771-0
2	0	2013	Everard A, 2013, BEST PRACT RES CL GA, V27, P73, DOI 10.1016/j.bpg.2013.03.007
2	0	2023	Chen BY, 2023, J ADV RES, V43, P147, DOI 10.1016/j.jare.2022.03.007
2	0.02	2008	Bhonchal S, 2008, J GASTROEN HEPATOL, V23, PE43, DOI 10.1111/j.1440-1746.2007.05080.x
2	0	2013	Brestoff JR, 2013, NAT IMMUNOL, V14, P676, DOI 10.1038/ni.2640
2	0	2013	Gupta N, 2013, LIVER INT, V33, P1148, DOI 10.1111/liv.12172
2	0.01	2013	Estruch R, 2013, NEW ENGL J MED, V368, P1279, DOI 10.1056/NEJMoa1200303
2	0	2002	Bauer TM, 2002, J HEPATOL, V36, P501, DOI 10.1016/S0168-8278(02)00003-X
2	0	2015	Park J, 2015, MUCOSAL IMMUNOL, V8, P80, DOI 10.1038/mi.2014.44
2	0	2017	Dinan TG, 2017, J PHYSIOL-LONDON, V595, P489, DOI 10.1113/JP273106
2	0	2015	Ji BoYang Ji BoYang, 2015, ADVANCES IN GENOMICS AND GENETICS, V5, P77
2	0	2013	Dewulf EM, 2013, GUT, V62, P1112, DOI 10.1136/gutjnl-2012-303304
2	0	2015	Chambers ES, 2015, GUT, V64, P1744, DOI 10.1136/gutjnl-2014-307913
2	0	2015	Arrieta MC, 2015, SCI TRANSL MED, V7, P0, DOI 10.1126/scitranslmed.aab2271
2	0	2011	DuPont AW, 2011, NAT REV GASTRO HEPAT, V8, P523, DOI 10.1038/nrgastro.2011.133
2	0	2022	Callender C, 2022, METABOLITES, V12, P0, DOI 10.3390/metabo12010065
2	0	2002	Chiva M, 2002, J HEPATOL, V37, P456, DOI 10.1016/S0168-8278(02)00142-3
2	0.03	2014	Gómez-Hurtado I, 2014, WORLD J GASTROENTERO, V20, P15624, DOI 10.3748/wjg.v20.i42.15624
2	0	2013	Cotillard A, 2013, NATURE, V500, P585, DOI 10.1038/nature12480
2	0.01	2008	Amar J, 2008, AM J CLIN NUTR, V87, P1219, DOI 10.1093/ajcn/87.5.1219
2	0	2019	Canfora EE, 2019, NAT REV ENDOCRINOL, V15, P261, DOI 10.1038/s41574-019-0156-z
2	0	2004	Bäckhed F, 2004, P NATL ACAD SCI USA, V101, P15718, DOI 10.1073/pnas.0407076101
2	0	2011	Kimura I, 2011, P NATL ACAD SCI USA, V108, P8030, DOI 10.1073/pnas.1016088108
2	0	2013	Gross M, 2013, CURR BIOL, V23, PR359, DOI 10.1016/j.cub.2013.04.047
2	0	2014	Amer Diabet Assoc, 2014, DIABETES CARE, V37, PS14, DOI 10.2337/dc14-S014
2	0.01	2010	Bass NM, 2010, NEW ENGL J MED, V362, P1071, DOI 10.1056/NEJMoa0907893
2	0	2001	Bauer TM, 2001, AM J GASTROENTEROL, V96, P2962, DOI 10.1111/j.1572-0241.2001.04668.x
2	0	2010	Vijay-Kumar M, 2010, SCIENCE, V328, P228, DOI 10.1126/science.1179721
2	0	2015	Fujimura KE, 2015, CELL HOST MICROBE, V17, P592, DOI 10.1016/j.chom.2015.04.007
2	0	2016	Jiang SH, 2016, ANTON LEEUW INT J G, V109, P1389, DOI 10.1007/s10482-016-0737-y
2	0	2014	Vaziri ND, 2014, PLOS ONE, V9, P0, DOI 10.1371/journal.pone.0114881
2	0	2007	Bäckhed F, 2007, P NATL ACAD SCI USA, V104, P979, DOI 10.1073/pnas.0605374104
2	0	2014	Guida B, 2014, NUTR METAB CARDIOVAS, V24, P1043, DOI 10.1016/j.numecd.2014.04.007
2	0.01	2009	Armougom F, 2009, PLOS ONE, V4, P0, DOI 10.1371/journal.pone.0007125
2	0.04	2014	Gevers D, 2014, CELL HOST MICROBE, V15, P382, DOI 10.1016/j.chom.2014.02.005
2	0.03	2016	Boursier J, 2016, HEPATOLOGY, V63, P764, DOI 10.1002/hep.28356
2	0	2002	Campillo B, 2002, CLIN INFECT DIS, V35, P1, DOI 10.1086/340617
2	0	2013	Richardson AJ, 2013, BMC MICROBIOL, V13, P0, DOI 10.1186/1471-2180-13-6
2	0	2014	Albillos A, 2014, J HEPATOL, V61, P1385, DOI 10.1016/j.jhep.2014.08.010
2	0	2016	Felizardo RJF, 2016, CLIN TRANSL IMMUNOL, V5, P0, DOI 10.1038/cti.2016.36
2	0	2015	Iraporda C, 2015, IMMUNOBIOLOGY, V220, P1161, DOI 10.1016/j.imbio.2015.06.004
2	0	2012	Johnson CL, 2012, PEDIATRICS, V129, P950, DOI 10.1542/peds.2011-2736
2	0	2014	Bradlow HL, 2014, HORM MOL BIOL CLIN I, V17, P53, DOI 10.1515/hmbci-2013-0063
2	0	2008	Sabaté JM, 2008, OBES SURG, V18, P371, DOI 10.1007/s11695-007-9398-2
2	0	2014	Trompette A, 2014, NAT MED, V20, P159, DOI 10.1038/nm.3444
2	0	2016	Boulangé CL, 2016, GENOME MED, V8, P0, DOI 10.1186/s13073-016-0303-2
2	0	2010	Bellot P, 2010, HEPATOLOGY, V52, P2044, DOI 10.1002/hep.23918
2	0	2014	Francescone R, 2014, CANCER J, V20, P181, DOI 10.1097/PPO.0000000000000048
2	0	2012	Hwang Ji-Sun, 2012, IMMUNE NETW, V12, P129
2	0	2012	Breen DM, 2012, NAT MED, V18, P950, DOI 10.1038/nm.2745
2	0	2015	Dou L, 2015, J AM SOC NEPHROL, V26, P876, DOI 10.1681/ASN.2013121283
2	0	2022	Drapkina OM, 2022, BIOMEDICINES, V10, P0, DOI 10.3390/biomedicines10082019
2	0	2010	Schwiertz A, 2010, OBESITY, V18, P190, DOI 10.1038/oby.2009.167
2	0	2017	Andersen K, 2017, J AM SOC NEPHROL, V28, P76, DOI 10.1681/ASN.2015111285
2	0	2015	Bernardi M, 2015, J HEPATOL, V63, P1272, DOI 10.1016/j.jhep.2015.07.004
2	0	2012	Cho I, 2012, NATURE, V488, P621, DOI 10.1038/nature11400
2	0	2012	Claesson MJ, 2012, NATURE, V488, P178, DOI 10.1038/nature11319
2	0	2007	Cani PD, 2007, DIABETES, V56, P1761, DOI 10.2337/db06-1491
2	0	2014	Vilstrup H, 2014, HEPATOLOGY, V60, P715, DOI 10.1002/hep.27210
2	0	2006	Fernández J, 2006, GASTROENTEROLOGY, V131, P1049, DOI 10.1053/j.gastro.2006.07.010
2	0	2012	Henao-Mejia J, 2012, NATURE, V482, P179, DOI 10.1038/nature10809
2	0	2012	Volynets V, 2012, DIGEST DIS SCI, V57, P1932, DOI 10.1007/s10620-012-2112-9
2	0	2015	Biedermann L, 2015, EUR J PEDIATR, V174, P151, DOI 10.1007/s00431-014-2476-2
2	0	2013	Chiang JYL, 2013, COMPR PHYSIOL, V3, P1191, DOI 10.1002/cphy.c120023
2	0.04	2015	Feng Q, 2015, NAT COMMUN, V6, P0, DOI 10.1038/ncomms7528
2	0	2012	Slomko H, 2012, ENDOCRINOLOGY, V153, P1025, DOI 10.1210/en.2011-1759
2	0	2021	Abais-Battad JM, 2021, ACTA PHYSIOL, V232, P0, DOI 10.1111/apha.13662
2	0.01	2015	Delzenne NM, 2015, DIABETOLOGIA, V58, P2206, DOI 10.1007/s00125-015-3712-7
2	0	2013	Karlsson FH, 2013, NATURE, V498, P99, DOI 10.1038/nature12198
2	0	2011	Kim BI, 2011, J GASTROEN HEPATOL, V26, P550, DOI 10.1111/j.1440-1746.2010.06490.x
2	0	2015	Kim S, 2015, J HYPERTENS, V33, PE77, DOI 10.1097/01.hjh.0000467562.03337.a5
2	0	2014	Jalan R, 2014, J HEPATOL, V60, P1310, DOI 10.1016/j.jhep.2014.01.024
2	0	2016	Jackson M, 2016, GENOME MED, V8, P0, DOI 10.1186/s13073-016-0262-7
2	0	2020	Chiang John Y L, 2020, LIVER RES, V4, P47, DOI 10.1016/j.livres.2020.05.001
2	0	2011	McGee RG, 2011, COCHRANE DB SYST REV, V0, P0, DOI 10.1002/14651858.CD008716.pub2
2	0	2011	Geurts L, 2011, FRONT MICROBIOL, V2, P0, DOI 10.3389/fmicb.2011.00149
2	0	2020	Dhar D, 2020, VIRUS RES, V285, P0, DOI 10.1016/j.virusres.2020.198018
2	0	2016	Dambrova M, 2016, EXP CLIN ENDOCR DIAB, V124, P251, DOI 10.1055/s-0035-1569330
2	0	2007	Cani PD, 2007, DIABETOLOGIA, V50, P2374, DOI 10.1007/s00125-007-0791-0
2	0	2011	Spencer MD, 2011, GASTROENTEROLOGY, V140, P976, DOI 10.1053/j.gastro.2010.11.049
2	0	2013	Ridlon JM, 2013, GUT MICROBES, V4, P382, DOI 10.4161/gmic.25723
2	0	2013	den Besten G, 2013, J LIPID RES, V54, P2325, DOI 10.1194/jlr.R036012
2	0	2012	Kalambokis GN, 2012, CLIN GASTROENTEROL H, V10, P815, DOI 10.1016/j.cgh.2012.02.025
2	0	2021	Croci S, 2021, NUTRIENTS, V13, P0, DOI 10.3390/nu13051389
2	0	2011	Berer K, 2011, NATURE, V479, P538, DOI 10.1038/nature10554
2	0.01	2011	Tilg H, 2011, J CLIN INVEST, V121, P2126, DOI 10.1172/JCI58109
2	0	2015	Donia MS, 2015, SCIENCE, V349, P0, DOI 10.1126/science.1254766
2	0.01	2010	Bajar JS, 2010, HEPATOLOGY, V52, P1484, DOI 10.1002/hep.23866
2	0	2013	Wang HG, 2013, BRIT J NUTR, V109, P1990, DOI 10.1017/S0007114512004308
2	0	2014	De Vadder F, 2014, CELL, V156, P84, DOI 10.1016/j.cell.2013.12.016
2	0	2014	Petriz BA, 2014, BMC GENOMICS, V15, P0, DOI 10.1186/1471-2164-15-511
2	0	2008	Turnbaugh PJ, 2008, CELL HOST MICROBE, V3, P213, DOI 10.1016/j.chom.2008.02.015
2	0	2015	Brighton CA, 2015, ENDOCRINOLOGY, V156, P3961, DOI 10.1210/en.2015-1321
2	0	2011	Brantsæter AL, 2011, AM J EPIDEMIOL, V174, P807, DOI 10.1093/aje/kwr168
2	0	2015	Hezel MP, 2015, ORAL DIS, V21, P7, DOI 10.1111/odi.12157
2	0	2014	DeMinicis S, 2014, HEPATOLOGY, V59, P1738, DOI 10.1002/hep.26695
2	0	2020	Berg G, 2020, MICROBIOME, V8, P0, DOI 10.1186/s40168-020-00875-0
2	0.02	2007	Brun P, 2007, AM J PHYSIOL-GASTR L, V292, PG518, DOI 10.1152/ajpgi.00024.2006
2	0	2003	Chiva M, 2003, EUR J GASTROEN HEPAT, V15, P145, DOI 10.1097/00042737-200302000-00007
1	0	2009	Andrade S, 2009, J DAIRY RES, V76, P469, DOI 10.1017/S0022029909990173
1	0	2010	Cao S, 2010, J CLIN INVEST, V120, P2379, DOI 10.1172/JCI41203
1	0	2009	Gustot T, 2009, HEPATOLOGY, V50, P2022, DOI 10.1002/hep.23264
1	0	2000	Kennedy RJ, 2000, SCAND J GASTROENTERO, V35, P1266, DOI 10.1080/003655200453601
1	0	2002	Fukae H, 2002, NEPHRON, V92, P373, DOI 10.1159/000063311
1	0	2014	Abella V, 2014, J IMMUNOL RES, V2014, P0, DOI 10.1155/2014/343746
1	0	2009	Burroughs AK, 2009, NAT CLIN PRACT GASTR, V6, P72, DOI 10.1038/ncpgasthep1336
1	0	2002	Rabiller A, 2002, AM J RESP CRIT CARE, V166, P514, DOI 10.1164/rccm.200201-027OC
1	0	2003	Abraldes JG, 2003, HEPATOLOGY, V37, P902, DOI 10.1053/jhep.2003.50133
1	0	1996	DeJongh J, 1996, FUND APPL TOXICOL, V32, P260, DOI 10.1006/faat.1996.0129
1	0	2000	Pérez-Paramo M, 2000, HEPATOLOGY, V31, P43, DOI 10.1002/hep.510310109
1	0	2003	Laohachai KN, 2003, TOXICON, V42, P687, DOI 10.1016/j.toxicon.2003.08.010
1	0	2005	Julien B, 2005, GASTROENTEROLOGY, V128, P742, DOI 10.1053/j.gastro.2004.12.050
1	0	2011	Bajaj JS, 2011, GASTROENTEROLOGY, V140, P478, DOI 10.1053/j.gastro.2010.08.061
1	0	2000	Thulstrup AM, 2000, CLIN INFECT DIS, V31, P1357, DOI 10.1086/317494
1	0	2010	Choi SW, 2010, ADV NUTR, V1, P8, DOI 10.3945/an.110.1004
1	0	2000	Ploeger BA, 2000, TOXICOL APPL PHARM, V162, P177, DOI 10.1006/taap.1999.8843
1	0	2002	Iwakiri Y, 2002, AM J PHYSIOL-GASTR L, V283, PG1074, DOI 10.1152/ajpgi.00145.2002
1	0	2004	OLSON S, 2004, KEYSTONE S MOL CONTR, V0, P329
1	0	2009	Abraldes JG, 2009, GASTROENTEROLOGY, V136, P1651, DOI 10.1053/j.gastro.2009.01.043
1	0	2008	Córdoba J, 2008, SEMIN LIVER DIS, V28, P70, DOI 10.1055/s-2008-1040322
1	0	2001	Huber M, 2001, HEPATO-GASTROENTEROL, V48, P541
1	0.01	2010	Balamurugan R, 2010, BRIT J NUTR, V103, P335, DOI 10.1017/S0007114509992182
1	0	2002	Araki Y, 2002, INT J MOL MED, V9, P53
1	0	2003	Graupera M, 2003, HEPATOLOGY, V37, P172, DOI 10.1053/jhep.2003.50004
1	0	2008	Lillycrop KA, 2008, BRIT J NUTR, V100, P278, DOI 10.1017/S0007114507894438
1	0	2000	Carrithers SL, 2000, AM J PHYSIOL-HEART C, V278, PH538, DOI 10.1152/ajpheart.2000.278.2.H538
1	0	2001	Potthast R, 2001, ENDOCRINOLOGY, V142, P3087, DOI 10.1210/en.142.7.3087
1	0	2002	Maruyama T, 2002, BIOCHEM BIOPH RES CO, V298, P714, DOI 10.1016/S0006-291X(02)02550-0
1	0	2010	Brown EL, 2010, ANTIMICROB AGENTS CH, V54, P388, DOI 10.1128/AAC.00691-09
1	0	2001	Comrie MM, 2001, BIOCHEM BIOPH RES CO, V281, P1078, DOI 10.1006/bbrc.2001.4485
1	0	2000	Nadler EP, 2000, PEDIATR SURG INT, V16, P165, DOI 10.1007/s003830050714
1	0	1997	Akao T, 1997, BIOL PHARM BULL, V20, P1245
1	0	2005	Bartness TJ, 2005, P NUTR SOC, V64, P53, DOI 10.1079/PNS2004409
1	0	2000	Lucas KA, 2000, PHARMACOL REV, V52, P375
1	0	2003	Wiest R, 2003, BEST PRACT RES CL GA, V17, P397, DOI 10.1016/S1521-6918(03)00024-6
1	0	2008	Cani PD, 2008, PATHOL BIOL, V56, P305, DOI 10.1016/j.patbio.2007.09.008
1	0	2001	Bongaerts GPA, 2001, MED HYPOTHESES, V56, P174, DOI 10.1054/mehy.2000.1135
1	0	2006	Bajzer M, 2006, NATURE, V444, P1009, DOI 10.1038/4441009a
1	0	1997	Akao T, 1997, BIOL PHARM BULL, V20, P122, DOI 10.1248/bpb.20.122
1	0	2000	Qian X, 2000, ENDOCRINOLOGY, V141, P3210, DOI 10.1210/en.141.9.3210
1	0	2005	Arkan MC, 2005, NAT MED, V11, P191, DOI 10.1038/nm1185
1	0	2001	Madrid AM, 2001, AM J GASTROENTEROL, V96, P1251
1	0	2002	Park J, 2002, CANCER EPIDEM BIOMAR, V11, P739
1	0	2002	Carrithers SL, 2002, REGUL PEPTIDES, V107, P87, DOI 10.1016/S0167-0115(02)00069-1
1	0	2002	Steinbrecher KA, 2002, AM J PHYSIOL-CELL PH, V283, PC1729, DOI 10.1152/ajpcell.00010.2002
1	0	1995	SHEENCHEN SM, 1995, SURGERY, V117, P32, DOI 10.1016/S0039-6060(05)80226-0
1	0	2003	Kawamata Y, 2003, J BIOL CHEM, V278, P9435, DOI 10.1074/jbc.M209706200
1	0	2005	Foschi FG, 2005, INT ARCH ALLERGY IMM, V137, P258, DOI 10.1159/000086339
1	0	2007	Fasolato S, 2007, HEPATOLOGY, V45, P223, DOI 10.1002/hep.21443
1	0	1999	Campillo B, 1999, EUR J GASTROEN HEPAT, V11, P755, DOI 10.1097/00042737-199907000-00013
1	0	2013	Asferg CL, 2013, HYPERTENSION, V62, P147, DOI 10.1161/HYPERTENSIONAHA.111.00791
1	0	1999	Forte LR, 1999, REGUL PEPTIDES, V81, P25, DOI 10.1016/S0167-0115(99)00033-6
1	0	2003	Rauz S, 2003, QJM-INT J MED, V96, P481, DOI 10.1093/qjmed/hcg085
1	0	2006	Angeli P, 2006, ALIMENT PHARM THERAP, V23, P75, DOI 10.1111/j.1365-2036.2006.02706.x
1	0	1997	Diebel LN, 1997, J TRAUMA, V43, P852, DOI 10.1097/00005373-199711000-00019
1	0	2007	Kanai Y, 2007, CARCINOGENESIS, V28, P2434, DOI 10.1093/carcin/bgm206
1	0	2004	Giblin MF, 2004, BIOCONJUGATE CHEM, V15, P872, DOI 10.1021/bc049974x
1	0	2005	Cani PD, 2005, J ENDOCRINOL, V185, P457, DOI 10.1677/joe.1.06100
1	0	2001	Veal N, 2001, DIGEST DIS SCI, V46, P2367, DOI 10.1023/A:1012395013396
1	0	1999	Wiest R, 1999, J CLIN INVEST, V104, P1223, DOI 10.1172/JCI7458
1	0	2006	Ewaschuk JB, 2006, WORLD J GASTROENTERO, V12, P5941, DOI 10.3748/wjg.v12.i37.5941
1	0	2009	Akoda K, 2009, MED VET ENTOMOL, V23, P195, DOI 10.1111/j.1365-2915.2009.00799.x
1	0	2000	Ploeger B, 2000, PHARMACEUT RES, V17, P1516, DOI 10.1023/A:1007661209921
1	0	1999	Bernard B, 1999, HEPATOLOGY, V29, P1655, DOI 10.1002/hep.510290608
1	0	2004	Khan N, 2004, ARCH BIOCHEM BIOPHYS, V429, P50, DOI 10.1016/j.abb.2004.05.023
1	0	2007	Mathers JC, 2007, FORUM NUTR, V60, P42, DOI 10.1159/000107066
1	0	2000	Steinbrecher KA, 2000, BIOCHEM BIOPH RES CO, V273, P225, DOI 10.1006/bbrc.2000.2917
1	0	2003	Morales-Ruiz M, 2003, GASTROENTEROLOGY, V125, P522, DOI 10.1016/S0016-5085(03)00909-0
1	0	2003	ZHANG SC, 2003, J HEPATOL, V9, P534
1	0	2002	Ma TH, 2002, J CLIN INVEST, V110, P1651, DOI 10.1172/JCI200216112
1	0	2002	Rudolph JA, 2002, AM J PHYSIOL-GASTR L, V283, PG695, DOI 10.1152/ajpgi.00433.2001
1	0	2010	Ando K, 2010, CURR VASC PHARMACOL, V8, P59, DOI 10.2174/157016110790226561
1	0	2013	Appleton SL, 2013, DIABETES CARE, V36, P2388, DOI 10.2337/dc12-1971
1	0	2004	Vaccaro R, 2004, ANAT EMBRYOL, V208, P65, DOI 10.1007/s00429-003-0375-9
1	0	2003	Genescà J, 2003, GUT, V52, P1054, DOI 10.1136/gut.52.7.1054
1	0	2010	Attig L, 2010, CURR OPIN CLIN NUTR, V13, P284, DOI 10.1097/MCO.0b013e328338aa61
1	0	2000	Fukae H, 2000, NEPHRON, V84, P206, DOI 10.1159/000045578
1	0.01	2009	Becker N, 2009, P 13 C ESVCN IT 2009, V0, P148
1	0	2008	Bajaj JS, 2008, AM J GASTROENTEROL, V103, P1707, DOI 10.1111/j.1572-0241.2008.01861.x
1	0	2002	Alberts P, 2002, DIABETOLOGIA, V45, P1528, DOI 10.1007/s00125-002-0959-6
1	0	2001	Fonteles MC, 2001, AM J PHYSIOL-RENAL, V280, PF207, DOI 10.1152/ajprenal.2001.280.2.F207
1	0	2002	Jaleel M, 2002, BIOL REPROD, V67, P1975, DOI 10.1095/biolreprod.102.006445
1	0	2000	Pardo A, 2000, HEPATOLOGY, V31, P858, DOI 10.1053/he.2000.5746
1	0	2004	Sato T, 2004, J PEPT RES, V63, P200, DOI 10.1111/j.1399-3011.2004.00125.x
1	0	2009	Galbois A, 2009, HEPATOLOGY, V49, P175, DOI 10.1002/hep.22582
1	0	2009	Colliard L, 2009, J FELINE MED SURG, V11, P135, DOI 10.1016/j.jfms.2008.07.002
1	0	1998	Olukoga A, 1998, J ROY SOC HEALTH, V118, P300, DOI 10.1177/146642409811800517
1	0	2001	García-Tsao G, 2001, J HEPATOL, V34, P150, DOI 10.1016/S0168-8278(00)00006-4
1	0	2008	Alqahtani SA, 2008, SEMIN LIVER DIS, V28, P59, DOI 10.1055/s-2008-1040321
1	0	2010	Langhendries JP, 2010, ARCH PEDIATRIE, V17, PS110, DOI 10.1016/S0929-693X(10)70910-6
1	0	2002	Rayes N, 2002, TRANSPLANTATION, V74, P123, DOI 10.1097/00007890-200207150-00021
1	0	1999	Panés J, 1999, HEPATOLOGY, V30, P445, DOI 10.1002/hep.510300214
1	0	1999	Guarner C, 1999, DIGEST DIS SCI, V44, P1957, DOI 10.1023/A:1026649730012
1	0	2010	Cirera S, 2010, COMPARATIVE MED, V60, P136
1	0	2000	Moro F, 2000, ENDOCRINOLOGY, V141, P2594, DOI 10.1210/en.141.7.2594
1	0	2011	Aller R, 2011, EUR REV MED PHARMACO, V15, P1090
1	0	2003	Asahara T, 2003, CLIN DIAGN LAB IMMUN, V10, P169, DOI 10.1128/CDLI.10.1.169-173.2003
1	0	2010	Iorio MV, 2010, BBA-GENE REGUL MECH, V1799, P694, DOI 10.1016/j.bbagrm.2010.05.005
1	0	1997	Jacobi CA, 1997, SURG ENDOSC-ULTRAS, V11, P235, DOI 10.1007/s004649900333
1	0	2010	Mehedint MG, 2010, P NATL ACAD SCI USA, V107, P12834, DOI 10.1073/pnas.0914328107
1	0	1996	SheenChen SM, 1996, EUR J SURG, V162, P801
1	0	1998	Van Rossum TGJ, 1998, ALIMENT PHARM THER, V12, P199
1	0	2006	Aloglu H, 2006, EUR J LIPID SCI TECH, V108, P709, DOI 10.1002/ejlt.200600137
1	0	2007	Chuang JC, 2007, PEDIATR RES, V61, P24R, DOI 10.1203/pdr.0b013e3180457684
1	0	2004	Chrousos GP, 2004, P NATL ACAD SCI USA, V101, P6329, DOI 10.1073/pnas.0401671101
1	0	2008	Brok J, 2008, J CLIN EPIDEMIOL, V61, P763, DOI 10.1016/j.jclinepi.2007.10.007
1	0	2011	Aziz-Seible RS, 2011, WORLD J GASTROENTERO, V17, P2482, DOI 10.3748/wjg.v17.i20.2482
1	0	2002	Bauer TM, 2002, AM J GASTROENTEROL, V97, P2364
1	0	2002	Bujalska IJ, 2002, J CLIN ENDOCR METAB, V87, P1205, DOI 10.1210/jc.87.3.1205
1	0	2003	Lorenz JN, 2003, J CLIN INVEST, V112, P1244, DOI 10.1172/JCI200318743
1	0	2009	Bruce KD, 2009, HEPATOLOGY, V50, P1796, DOI 10.1002/hep.23205
1	0	2004	CHIVA MT, 2004, GASTROENTEROL HEPATO, V27, P98
1	0	2005	Badman MK, 2005, SCIENCE, V307, P1909, DOI 10.1126/science.1109951
1	0	1999	Martin S, 1999, ENDOCRINOLOGY, V140, P5022, DOI 10.1210/en.140.11.5022
1	0	2013	Banday AA, 2013, HYPERTENSION, V62, P834, DOI 10.1161/HYPERTENSIONAHA.113.01799
1	0	2000	Spreca A, 2000, HISTOCHEM J, V32, P725, DOI 10.1023/A:1004149010623
1	0	2009	Cheong HS, 2009, CLIN INFECT DIS, V48, P1230, DOI 10.1086/597585
1	0.01	2007	Bach JF, 2007, AM J VET RES, V68, P670, DOI 10.2460/ajvr.68.6.670
1	0	2001	Pitari GM, 2001, P NATL ACAD SCI USA, V98, P7846, DOI 10.1073/pnas.141124698
1	0	1999	Kinoshita H, 1999, NEPHRON, V81, P160, DOI 10.1159/000045272
1	0	2011	DuPont HL, 2011, EXPERT OPIN PHARMACO, V12, P293, DOI 10.1517/14656566.2011.546347
1	0	1998	Kane TD, 1998, ANN SURG, V227, P1, DOI 10.1097/00000658-199801000-00001
1	0	1999	Ortiz J, 1999, HEPATOLOGY, V29, P1064, DOI 10.1002/hep.510290406
1	0	2002	Bauer TM, 2002, DIGEST DIS SCI, V47, P1356, DOI 10.1023/A:1015386901343
1	0	2011	Ficz G, 2011, NATURE, V473, P398, DOI 10.1038/nature10008
1	0	2004	Thiagarajah JR, 2004, GASTROENTEROLOGY, V126, P511, DOI 10.1053/j.gastro.2003.11.005
1	0	2005	Basciano Heather, 2005, NUTR METAB (LOND), V2, P5, DOI 10.1186/1743-7075-2-5
1	0	1999	Furchgott RF, 1999, BIOSCIENCE REP, V19, P235, DOI 10.1023/A:1020537506008
1	0	2012	Bruns T, 2012, LIVER INT, V32, P223, DOI 10.1111/j.1478-3231.2011.02561.x
1	0	2002	Heller J, 2002, J HEPATOL, V37, P767, DOI 10.1016/S0168-8278(02)00295-7
1	0	2001	Campillo B, 2001, EPIDEMIOL INFECT, V127, P443, DOI 10.1017/S0950268801006288
1	0	2008	Canani RB, 2008, J CLIN GASTROENTEROL, V42, PS197, DOI 10.1097/MCG.0b013e31817da155
1	0	2000	DEste L, 2000, P NATL ACAD SCI USA, V97, P1131, DOI 10.1073/pnas.97.3.1131
1	0	2001	Kulaksiz H, 2001, HISTOCHEM CELL BIOL, V115, P131, DOI 10.1007/s004180000244
1	0	2009	Bosch J, 2009, NAT REV GASTRO HEPAT, V6, P573, DOI 10.1038/nrgastro.2009.149
1	0	2002	Corpechot C, 2002, HEPATOLOGY, V35, P1010, DOI 10.1053/jhep.2002.32524
1	0	2008	Bosch J, 2008, J HEPATOL, V48, PS68, DOI 10.1016/j.jhep.2008.01.021
1	0	2010	Brignardello J, 2010, ALIMENT PHARM THER, V32, P1307, DOI 10.1111/j.1365-2036.2010.04475.x
1	0	2014	Bajaj JS, 2014, AM J PHYSIOL-GASTR L, V307, PG951, DOI 10.1152/ajpgi.00268.2014
1	0	2003	Morris DJ, 2003, MOL CELL ENDOCRINOL, V203, P1, DOI 10.1016/S0303-7207(03)00094-7
1	0	1996	Laub PB, 1996, J PHARM SCI, V85, P393, DOI 10.1021/js9503744
1	0	1998	Ivatury RR, 1998, J TRAUMA, V44, P1016, DOI 10.1097/00005373-199806000-00014
1	0	2001	HARIPRASAD G, 2001, ANTICANCER RES, V21, P2785
1	0	2011	Bercik P, 2011, GASTROENTEROLOGY, V141, P599, DOI 10.1053/j.gastro.2011.04.052
1	0	2007	Bäckhed F, 2007, P NATL ACAD SCI USA, V104, P606, DOI 10.1073/pnas.0605957104
1	0	2001	Ploeger B, 2001, TOXICOL APPL PHARM, V170, P46, DOI 10.1006/taap.2000.9078
1	0	2008	Dunny GM, 2008, BIOESSAYS, V30, P296, DOI 10.1002/bies.20740
1	0	2003	Lorenzo-Zúñiga V, 2003, HEPATOLOGY, V37, P551, DOI 10.1053/jhep.2003.50116
1	0	2001	Adawi D, 2001, INT J FOOD MICROBIOL, V70, P213, DOI 10.1016/S0168-1605(01)00550-5
1	0	2000	Rimola A, 2000, J HEPATOL, V32, P142, DOI 10.1016/S0168-8278(00)80201-9
1	0	2011	Maurer AD, 2011, BRIT J NUTR, V105, P329, DOI 10.1017/S0007114510003533
1	0	2007	Chavez-Tapia NC, 2007, CURR MED CHEM, V14, P2954, DOI 10.2174/092986707782794041
1	0	2001	Nobel S, 2001, EUR J BIOCHEM, V268, P4113, DOI 10.1046/j.1432-1327.2001.02359.x
1	0	2009	Bland IM, 2009, PREV VET MED, V92, P333, DOI 10.1016/j.prevetmed.2009.08.016
1	0	2003	Field M, 2003, J CLIN INVEST, V111, P931, DOI 10.1172/JCI200318326
1	0	2012	Amyot J, 2012, PLOS ONE, V7, P0, DOI 10.1371/journal.pone.0036200
1	0	2011	Asico L, 2011, J AM SOC NEPHROL, V22, P82, DOI 10.1681/ASN.2010050533
1	0	2005	Koshy A, 2005, LIVER INT, V25, P1044, DOI 10.1111/j.1478-3231.2005.01146.x
1	0	1996	Shimamura H, 1996, PHARMACEUT RES, V13, P1833, DOI 10.1023/A:1016033124819
1	0	1999	Kita T, 1999, AM J PHYSIOL-GASTR L, V277, PG960, DOI 10.1152/ajpgi.1999.277.5.G960
1	0	2013	Aroor Annayya R, 2013, FRONT ENDOCRINOL (LAUSANNE), V4, P161, DOI 10.3389/fendo.2013.00161
1	0	2010	Bajaj JS, 2010, ALIMENT PHARM THER, V31, P537, DOI 10.1111/j.1365-2036.2009.04211.x
1	0	2009	Inagaki T, 2009, GENES CELLS, V14, P991, DOI 10.1111/j.1365-2443.2009.01326.x
1	0	2001	Garcia-Tsao G, 2001, GASTROENTEROLOGY, V120, P726, DOI 10.1053/gast.2001.22580
1	0	2009	Domenicali M, 2009, GASTROENTEROLOGY, V137, P341, DOI 10.1053/j.gastro.2009.01.004
1	0	1999	Santos-Neto MS, 1999, BRAZ J MED BIOL RES, V32, P1015, DOI 10.1590/S0100-879X1999000800012
1	0	2000	SHAILUBHAI K, 2000, CANCER RES, V60, P5149
1	0	2002	Vaandrager AB, 2002, MOL CELL BIOCHEM, V230, P73, DOI 10.1023/A:1014231722696
1	0	2004	Biecker E, 2004, EUR J CLIN INVEST, V34, P283, DOI 10.1111/j.1365-2362.2004.01331.x
1	0	1998	Arndt V, 1998, INT ARCH OCC ENV HEA, V71, P405, DOI 10.1007/s004200050299
1	0	2008	Al-Salami H, 2008, EUR J DRUG METAB PH, V33, P101
1	0	2013	Akasheh RT, 2013, CURR OPIN PHARMACOL, V13, P613, DOI 10.1016/j.coph.2013.04.008
1	0	2001	Comrie MR, 2001, COMP BIOCHEM PHYS B, V129, P575, DOI 10.1016/S1096-4959(01)00367-0
1	0	2014	Abrahamsson TR, 2014, CLIN EXP ALLERGY, V44, P842, DOI 10.1111/cea.12253
1	0	2011	Mckay JA, 2011, ACTA PHYSIOL, V202, P103, DOI 10.1111/j.1748-1716.2011.02278.x
1	0.01	1999	Andreis PG, 1999, INT J MOL MED, V3, P59
1	0	2003	WIEST R, 2003, IN PRESS HEPATOLOGY, V0, P0
1	0	2005	Domenicali M, 2005, GUT, V54, P522, DOI 10.1136/gut.2004.051599
1	0	2004	Cordero E, 2004, GASTROENTEROLOGY, V126, P0
1	0	2012	Aroor AR, 2012, HEART FAIL CLIN, V8, P609, DOI 10.1016/j.hfc.2012.06.005
1	0	2004	Carbonell N, 2004, HEPATOLOGY, V40, P652, DOI 10.1002/hep.20339
1	0	2012	Assimakopoulos SF, 2012, EUR J CLIN INVEST, V42, P439, DOI 10.1111/j.1365-2362.2011.02609.x
1	0	1999	Sort P, 1999, NEW ENGL J MED, V341, P403, DOI 10.1056/NEJM199908053410603
1	0	2001	Fava TA, 2001, J CLIN ONCOL, V19, P3951, DOI 10.1200/JCO.2001.19.19.3951
1	0	1999	Niinuma K, 1999, AM J PHYSIOL-GASTR L, V276, PG1153, DOI 10.1152/ajpgi.1999.276.5.G1153
1	0	2005	Kuntzen C, 2005, GASTROENTEROLOGY, V128, P164, DOI 10.1053/j.gastro.2004.09.005
1	0	2007	Garcia-Tsao G, 2007, HEPATOLOGY, V46, P922, DOI 10.1002/hep.21907
1	0	1999	London RM, 1999, AM J PHYSIOL-RENAL, V276, PF882, DOI 10.1152/ajprenal.1999.276.6.F882
1	0	2003	Zullo A, 2003, J CLIN GASTROENTEROL, V37, P164, DOI 10.1097/00004836-200308000-00014
1	0	2002	HARIPRADAS G, 2002, BIOCONJUG CHEM, V13, P224
1	0	2007	Dashwood RH, 2007, SEMIN CANCER BIOL, V17, P363, DOI 10.1016/j.semcancer.2007.04.001
1	0	1998	Friedlander MH, 1998, J TRAUMA, V45, P433, DOI 10.1097/00005373-199809000-00002
1	0	2012	Arcidiacono B, 2012, EXP DIABETES RES, V0, P0, DOI 10.1155/2012/789174
1	0	2005	Aihara K, 2005, J AM COLL NUTR, V24, P257, DOI 10.1080/07315724.2005.10719473
1	0	2001	Seckl JR, 2001, ENDOCRINOLOGY, V142, P1371, DOI 10.1210/en.142.4.1371
1	0	2010	Badheka AO, 2010, AM J MED, V123, P646, DOI 10.1016/j.amjmed.2009.11.026
1	0	1999	Mantoku T, 1999, J BIOCHEM-TOKYO, V125, P476, DOI 10.1093/oxfordjournals.jbchem.a022311
1	0	2010	Licciardi PV, 2010, GUT PATHOG, V2, P0, DOI 10.1186/1757-4749-2-24
1	0	2003	Kuhn M, 2003, CIRC RES, V93, P700, DOI 10.1161/01.RES.0000094745.28948.4D
1	0	2005	Latif SA, 2005, MOL CELL ENDOCRINOL, V243, P43, DOI 10.1016/j.mce.2005.08.006
1	0	2004	Carrithers SL, 2004, KIDNEY INT, V65, P40, DOI 10.1111/j.1523-1755.2004.00375.x
1	0	1999	Cagir B, 1999, ANN INTERN MED, V131, P805, DOI 10.7326/0003-4819-131-11-199912070-00002
1	0	1998	Isaacman DJ, 1998, PEDIATRICS, V101, P813, DOI 10.1542/peds.101.5.813
1	0	2004	Kojima H, 2004, SCAND J GASTROENTERO, V39, P686, DOI 10.1080/00365520410005306
1	0	2007	Cani PD, 2007, BRIT J NUTR, V98, P32, DOI 10.1017/S0007114507691648
1	0	2000	Wajchenberg BL, 2000, ENDOCR REV, V21, P697, DOI 10.1210/er.21.6.697
1	0	1996	Wang Z, 1996, BIOL PHARM BULL, V19, P901, DOI 10.1248/bpb.19.901
1	0	2012	Bielaszewska M, 2012, ANTIMICROB AGENTS CH, V56, P3277, DOI 10.1128/AAC.06315-11
1	0	2011	Abu Shanab A, 2011, DIGEST DIS SCI, V56, P1524, DOI 10.1007/s10620-010-1447-3
1	0	2003	Yuge S, 2003, J BIOL CHEM, V278, P22726, DOI 10.1074/jbc.M303111200
1	0	2003	Cereto F, 2003, ALIMENT PHARM THER, V17, P695, DOI 10.1046/j.1365-2036.2003.01491.x
1	0	2003	KARNAKY K, 2003, MT DESERT ISLAND BIO, V42, P32
1	0	2001	Masuzaki H, 2001, SCIENCE, V294, P2166, DOI 10.1126/science.1066285
1	0	2005	Liu SL, 2005, NAT MED, V11, P952, DOI 10.1038/nm1289
1	0	2003	Helmy A, 2003, GUT, V52, P410, DOI 10.1136/gut.52.3.410
1	0	2009	Brasacchio D, 2009, DIABETES, V58, P1229, DOI 10.2337/db08-1666
1	0	2004	HERMANOWSKIVOSAA, 2004, KEYSTONE S MOL CONTR, V0, P215
1	0	2012	Aagaard K, 2012, PLOS ONE, V7, P0, DOI 10.1371/journal.pone.0036466
1	0	2003	García-Pagán JC, 2003, HEPATOLOGY, V37, P1260, DOI 10.1053/jhep.2003.50211
1	0	2011	Antya R, 2011, CLIN RES HEPATOL GAS, V35, PS10, DOI 10.1016/S2210-7401(11)70003-1
1	0	2013	Bartel J, 2013, COMPUT STRUCT BIOTEC, V4, P0, DOI 10.5936/csbj.201301009
1	0	2007	Bolognesi M, 2007, J PHARMACOL EXP THER, V321, P187, DOI 10.1124/jpet.106.116665
1	0	2004	Chen I, 2004, NAT REV MICROBIOL, V2, P241, DOI 10.1038/nrmicro844
1	0	2010	Alisi A, 2010, J PEDIATR GASTR NUTR, V50, P645, DOI 10.1097/MPG.0b013e3181c7bdf1
1	0	2014	*SAL PHARM INC, 2014, XIF RIF TABL PACK IN, V0, P0
1	0	2012	Bajaj J S, 2012, THE AMERICAN JOURNAL OF GASTROENTEROLOGY SUPPLEMENTS, V1, P9
1	0	2007	Ghassemi S, 2007, BEST PRACT RES CL GA, V21, P77, DOI 10.1016/j.bpg.2006.07.004
1	0	2002	Steinbrecher KA, 2002, AM J PATHOL, V161, P2169, DOI 10.1016/S0002-9440(10)64494-X
1	0	2012	Axling U, 2012, NUTR METAB, V9, P0, DOI 10.1186/1743-7075-9-105
1	0	2010	Appenrodt B, 2010, HEPATOLOGY, V51, P1327, DOI 10.1002/hep.23440
1	0	1999	Ieda H, 1999, REGUL PEPTIDES, V79, P165, DOI 10.1016/S0167-0115(98)00162-1
1	0	2004	Kulaksiz H, 2004, GASTROENTEROLOGY, V126, P732, DOI 10.1053/j.gastro.2003.11.053
1	0	2013	Aroor AR, 2013, METABOLISM, V62, P1543, DOI 10.1016/j.metabol.2013.07.001
1	0	2008	Alenina N, 2008, EXP PHYSIOL, V93, P528, DOI 10.1113/expphysiol.2007.040345
1	0	2011	Canani RB, 2011, WORLD J GASTROENTERO, V17, P1519, DOI 10.3748/wjg.v17.i12.1519, 10.3748/wjg.v17.i12. 1519
1	0	1996	Takeda S, 1996, J PHARM PHARMACOL, V48, P902, DOI 10.1111/j.2042-7158.1996.tb05998.x
1	0	2012	Abboud FM, 2012, HYPERTENSION, V59, P755, DOI 10.1161/HYPERTENSIONAHA.111.186833
1	0	2006	Dumas ME, 2006, P NATL ACAD SCI USA, V103, P12511, DOI 10.1073/pnas.0601056103
1	0	1996	Degen LP, 1996, GUT, V39, P299, DOI 10.1136/gut.39.2.299
1	0	2006	Cani PD, 2006, EUR J CLIN NUTR, V60, P567, DOI 10.1038/sj.ejcn.1602350
1	0	2003	Wiest R, 2003, DIGEST DIS SCI, V48, P1136, DOI 10.1023/A:1023729115659
1	0	2001	Brann O S, 2001, CURR GASTROENTEROL REP, V3, P285, DOI 10.1007/s11894-001-0051-2
1	0.01	2001	Albano F, 2001, BIOCHEM BIOPH RES CO, V284, P331, DOI 10.1006/bbrc.2001.4973
1	0	2000	Terg R, 2000, J HEPATOL, V33, P564, DOI 10.1034/j.1600-0641.2000.033004564.x
1	0	2000	Maas P, 2000, DE WARE(N)-CHEMICUS, V30, P65
1	0	2002	Kulaksiz H, 2002, P NATL ACAD SCI USA, V99, P6796, DOI 10.1073/pnas.102171199
1	0	2003	Andrews RC, 2003, J CLIN ENDOCR METAB, V88, P285, DOI 10.1210/jc.2002-021194
1	0	2005	Chen L, 2005, WORLD J GASTROENTERO, V11, P5795, DOI 10.3748/wjg.v11.i37.5795
1	0	2000	Ohbayashi H, 2000, PEPTIDES, V21, P1467, DOI 10.1016/S0196-9781(00)00299-0
1	0	2002	Bureau C, 2002, HEPATOLOGY, V36, P1361, DOI 10.1053/jhep.2002.36945
1	0	2002	Kulaksiz H, 2002, AM J PATHOL, V161, P655, DOI 10.1016/S0002-9440(10)64221-6
1	0	2006	Blonde L, 2006, DIABETES OBES METAB, V8, P436, DOI 10.1111/j.1463-1326.2006.00602.x
1	0	2000	Pratha VS, 2000, GASTROENTEROLOGY, V118, P1051, DOI 10.1016/S0016-5085(00)70358-1
1	0	2002	Kulaksiz H, 2002, PANCREAS, V25, P170, DOI 10.1097/00006676-200208000-00010
1	0	2013	Aroor AR, 2013, ENDOCRINOLOGY, V154, P2501, DOI 10.1210/en.2013-1096
1	0	2002	KARNAKY KJ, 2002, MT DESERT ISLAND BIO, V41, P26
1	0	2007	Balzan S, 2007, J GASTROEN HEPATOL, V22, P464, DOI 10.1111/j.1440-1746.2007.04933.x
1	0	2003	Santos-Neto MS, 2003, PHARMACOL TOXICOL, V92, P114, DOI 10.1034/j.1600-0773.2003.920302.x
1	0	2009	Garcia-Tsao G, 2009, AM J GASTROENTEROL, V104, P1802, DOI 10.1038/ajg.2009.191
1	0	2008	Adam CL, 2008, AM J PHYSIOL-REG I, V294, PR1895, DOI 10.1152/ajpregu.00163.2008
1	0	2002	Wolfe HR, 2002, J NUCL MED, V43, P392
1	0	1996	SHEENCHEN SM, 1996, ASIAN J SURG, V19, P284
1	0	2003	Francis Sharron H, 2003, CURR UROL REP, V4, P457, DOI 10.1007/s11934-003-0027-x
1	0	2002	Sindice A, 2002, J BIOL CHEM, V277, P17758, DOI 10.1074/jbc.M110627200
1	0	2015	Bajaj JS, 2015, ALIMENT PHARM THER, V41, P39, DOI 10.1111/apt.12993
1	0	2002	Such J, 2002, HEPATOLOGY, V36, P135, DOI 10.1053/jhep.2002.33715
1	0	2006	Cani PD, 2006, DIABETES, V55, P1484, DOI 10.2337/db05-1360
1	0	1999	Imai T, 1999, PHARMACEUT RES, V16, P80, DOI 10.1023/A:1018822829302
1	0	2007	Fernández J, 2007, GASTROENTEROLOGY, V133, P818, DOI 10.1053/j.gastro.2007.06.065
1	0	2001	Seok JH, 2001, FASEB J, V15, P0
1	0	2006	Bjursell MK, 2006, J BIOL CHEM, V281, P36269, DOI 10.1074/jbc.M606509200
1	0	2004	Ross SA, 2004, CHEM REV, V104, P1255, DOI 10.1021/cr0204653
1	0	2003	HAWKINS RA, 2003, ADV EXPT BIOL MED, V368, P125
1	0	2001	Rask E, 2001, J CLIN ENDOCR METAB, V86, P1418, DOI 10.1210/jc.86.3.1418
1	0	2007	Lillycrop KA, 2007, BRIT J NUTR, V97, P1064, DOI 10.1017/S000711450769196X
1	0	2009	Alberti KGMM, 2009, CIRCULATION, V120, P1640, DOI 10.1161/CIRCULATIONAHA.109.192644
1	0	2010	GLUUD C, 2010, COCHRANE HEPATO BILI, V0, P0
1	0	2008	Delage B, 2008, ANNU REV NUTR, V28, P347, DOI 10.1146/annurev.nutr.28.061807.155354
1	0	2004	Biecker E, 2004, LIVER INT, V24, P345, DOI 10.1111/j.1478-3231.2004.0933.x
1	0	2003	Forte LR, 2003, J CLIN INVEST, V112, P1138, DOI 10.1172/JCI200320057
1	0	2000	Forte LR, 2000, AM J PHYSIOL-RENAL, V278, PF180, DOI 10.1152/ajprenal.2000.278.2.F180
1	0	2000	Rambotti MG, 2000, HISTOCHEM J, V32, P231, DOI 10.1023/A:1004003101495
1	0	2011	Assimakopoulos SF, 2011, MED HYPOTHESES, V77, P419, DOI 10.1016/j.mehy.2011.05.034
1	0	2003	Sergeev A V, 2003, PHARM. CHEM. J, V37, P314, DOI 10.1023/A:1026005931751, 10.1023/A:1026005931751
1	0	2010	Bailey CJ, 2010, LANCET, V375, P2223, DOI 10.1016/S0140-6736(10)60407-2
1	0	2013	Aroor A, 2013, CARDIORENAL MED, V3, P48, DOI 10.1159/000348756
1	0	1999	Carrithers SL, 1999, BRAZ J MED BIOL RES, V32, P1337, DOI 10.1590/S0100-879X1999001100003
1	0	2005	Fernandez M, 2005, J HEPATOL, V43, P98, DOI 10.1016/j.jhep.2005.02.022
1	0	2009	Augustin S, 2009, CLIN GASTROENTEROL H, V7, P1347, DOI 10.1016/j.cgh.2009.08.011
1	0	2011	Andrews CN, 2011, ALIMENT PHARM THER, V34, P374, DOI 10.1111/j.1365-2036.2011.04732.x
1	0	2010	Andreasen AS, 2010, BRIT J NUTR, V104, P1831, DOI 10.1017/S0007114510002874
1	0	1999	Mägert HJ, 1999, BIOCHEM BIOPH RES CO, V259, P141, DOI 10.1006/bbrc.1999.0719
1	0	2004	Stulnig TM, 2004, DIABETOLOGIA, V47, P1, DOI 10.1007/s00125-003-1284-4
1	0	2005	Aller MA, 2005, MEDIAT INFLAMM, V0, PP101, DOI 10.1155/MI.2005.101
1	0	2001	Zimmet P, 2001, NATURE, V414, P782, DOI 10.1038/414782a
1	0	2000	Ljungdahl M, 2000, SCAND J GASTROENTERO, V35, P389, DOI 10.1080/003655200750023958
1	0	2004	Kurz G, 2004, DRUG FUT SA, V29, P101
1	0	1999	Berg RD, 1999, ADV EXP MED BIOL, V473, P11
1	0	1998	Sheen-Chen SM, 1998, GUT, V42, P708, DOI 10.1136/gut.42.5.708
1	0	2000	Fujimoto S, 2000, NEPHRON, V84, P88, DOI 10.1159/000045548
1	0	2005	Fiorucci S, 2005, HEPATOLOGY, V42, P539, DOI 10.1002/hep.20817
1	0	2002	Fernández J, 2002, HEPATOLOGY, V35, P140, DOI 10.1053/jhep.2002.30082
1	0	2012	Aghamohammadzadeh R, 2012, ANN MED, V44, PS74, DOI 10.3109/07853890.2012.663928
1	0	2003	Giannella Ralph A, 2003, TRANS AM CLIN CLIMATOL ASSOC, V114, P67
1	0	2001	Charney AN, 2001, AM J PHYSIOL-GASTR L, V280, PG216, DOI 10.1152/ajpgi.2001.280.2.G216
1	0	2000	Forte LR, 2000, ANNU REV PHYSIOL, V62, P673, DOI 10.1146/annurev.physiol.62.1.673
1	0	2001	KAMAKY KJ, 2001, MT DESERT ISLAND BIO, V40, P51
1	0	2002	Chow J, 2002, J RENAL NUTR, V12, P76, DOI 10.1053/jren.2002.31759
1	0	1999	Grotz MRW, 1999, ANN SURG, V229, P478, DOI 10.1097/00000658-199904000-00005
1	0	2009	Baffy G, 2009, J HEPATOL, V51, P212, DOI 10.1016/j.jhep.2009.03.008
1	0	2007	Böttcher P, 2007, J SMALL ANIM PRACT, V48, P46, DOI 10.1111/j.1748-5827.2006.00287.x
1	0	1999	Rolfe VE, 1999, GUT, V44, P615, DOI 10.1136/gut.44.5.615
1	0	2001	HARIPRASAD G, 2001, NUCL MED BIOL, V28, P903
1	0	2013	Angerås O, 2013, EUR HEART J, V34, P345, DOI 10.1093/eurheartj/ehs217
1	0	2000	Okamoto K, 2000, J NAT TOXINS, V9, P213
1	0	2007	Cave NJ, 2007, NEW ZEAL VET J, V55, P113, DOI 10.1080/00480169.2007.36752
1	0	2004	Skyler JS, 2004, J MED CHEM, V47, P4113, DOI 10.1021/jm0306273
1	0	2003	Maake C, 2003, HISTOCHEM CELL BIOL, V119, P69, DOI 10.1007/s00418-002-0490-3
1	0	1999	Date Y, 1999, ENDOCRINOLOGY, V140, P2398, DOI 10.1210/en.140.5.2398
1	0	2004	Bailey MT, 2004, J PEDIATR GASTR NUTR, V38, P414, DOI 10.1097/00005176-200404000-00009
1	0	1998	Nakamura K, 1998, IND HEALTH, V36, P218, DOI 10.2486/indhealth.36.218
1	0	2003	Walker BR, 2003, EXPERT OPIN THER TAR, V7, P771, DOI 10.1517/eott.7.6.771.22573
1	0	2001	Vivas S, 2001, DIGEST DIS SCI, V46, P2752, DOI 10.1023/A:1012739815892
1	0	2012	Asano Y, 2012, AM J PHYSIOL-GASTR L, V303, PG1288, DOI 10.1152/ajpgi.00341.2012
1	0	2009	Ataie-Jafari A, 2009, ANN NUTR METAB, V54, P22, DOI 10.1159/000203284
1	0	1997	Simon RJ, 1997, J TRAUMA, V42, P398, DOI 10.1097/00005373-199703000-00006
1	0	2002	Wiest R, 2002, HEPATOLOGY, V35, P478, DOI 10.1053/jhep.2002.31432
1	0	2003	Pitari GM, 2003, P NATL ACAD SCI USA, V100, P2695, DOI 10.1073/pnas.0434905100
1	0	2005	CHEN J, 2005, IN PRESS CANC L 0520, V0, P0
1	0	2002	Barf T, 2002, J MED CHEM, V45, P3813, DOI 10.1021/jm025530f
1	0	2000	Carrithers SL, 2000, REGUL PEPTIDES, V95, P65, DOI 10.1016/S0167-0115(00)00139-7
1	0	1999	Van Rossum TGJ, 1999, J GASTROEN HEPATOL, V14, P1093, DOI 10.1046/j.1440-1746.1999.02008.x
1	0	2010	Burdge GC, 2010, ANNU REV NUTR, V30, P315, DOI 10.1146/annurev.nutr.012809.104751
1	0	2006	Bes-Rastrollo M, 2006, AM J CLIN NUTR, V83, P362
1	0	1997	Gunnarsdottir S, 1997, PHARMACOL TOXICOL, V81, P300
1	0	2002	Ramachandran A, 2002, HEPATOLOGY, V35, P622, DOI 10.1053/jhep.2002.31656
1	0	2002	Shailubhai K, 2002, CURR OPIN DRUG DI DE, V5, P261
1	0	2005	Atkinson C, 2005, EXP BIOL MED, V230, P155, DOI 10.1177/153537020523000302
1	0	1999	Deschênes M, 1999, AM J GASTROENTEROL, V94, P2193, DOI 10.1016/S0002-9270(99)00349-4
1	0	1999	Forte LR, 1999, ENDOCRINOLOGY, V140, P1800, DOI 10.1210/en.140.4.1800
1	0	2002	Bernardeau M, 2002, INT J FOOD MICROBIOL, V77, P19, DOI 10.1016/S0168-1605(02)00059-4
1	0	2001	Liu L, 2001, J PHARMACOL EXP THER, V299, P583
1	0	2009	Belsito KR, 2009, J ANIM SCI, V87, P594, DOI 10.2527/jas.2008-0887

## Sheet: keyword
id	keyword	occurrences	total link strength
1381	gut microbiome	630	4378
1553	hypertension	312	2359
438	blood pressure	212	1692
1673	inflammatory response	170	1401
2861	short chain fatty acid	154	1348
2269	obesity	140	1051
569	cardiovascular disease	116	1012
3135	trimethylamine n-oxide	101	915
1002	dysbiosis	98	808
2753	risk factors	93	696
1410	health	80	606
915	diet	75	569
961	disease	73	525
2020	metabolism	73	561
2562	probiotics	71	594
2114	mouse	66	442
1689	insulin resistance	64	519
2338	oxidative stress	64	519
1425	heart failure	63	554
1380	gut microbial metabolites	59	539
901	diabetes	54	431
2012	metabolic syndrome	53	393
302	atherosclerosis	48	448
390	bile acid	47	403
296	association	45	339
2488	portal hypertension	43	315
671	chronic kidney disease	39	303
983	double-blind	39	271
2215	nitric oxide	36	286
329	bacterial	35	287
2024	metabolomics	35	245
2655	receptor	35	290
1969	mechanism	34	251
1990	meta-analysis	32	246
697	cirrhosis	31	236
1046	endothelial dysfunction	30	256
505	butyrate	29	246
1725	intestinal flora	28	182
191	angiotensin ii	27	232
1137	expression	27	185
1382	gut microbiota dysbiosis	27	231
1481	high-fat diet	26	205
1614	impact	26	198
2154	myocardial infarction	26	246
75	activation	25	169
337	bacterial translocation	25	210
2517	prebiotic	25	229
2545	prevention	25	201
1391	gut permeability	24	201
606	cell	23	172
1974	mediterranean diet	23	174
2425	phosphatidylcholine	23	180
2614	pulmonary arterial hypertension	23	137
969	diversity	22	157
1203	fibrosis	22	192
461	body-mass index	21	160
1582	ii-induced hypertension	21	163
3043	t-cell	21	184
638	children	20	141
1166	fatty liver-disease	20	159
1690	insulin sensitivity	20	162
1793	l-carnitine	20	184
2707	renin-angiotensin-aldosterone system	20	161
2232	non-alcoholic fatty liver disease	19	152
108	adipose tissue	18	142
134	akkermansia muciniphila	18	121
1675	inhibition	18	121
2111	mortality	18	127
2281	obstructive sleep apnea	18	147
2369	pathogenesis	18	124
2543	prevalence	18	138
920	dietary fiber	17	164
1003	dysfunction	17	139
1659	infection	17	115
1876	liver	17	115
2262	nutrition	17	132
807	coronavirus	16	118
1174	fecal microbiota	16	129
1707	intermittent hypoxia	16	135
2206	nf-kappa-b	16	136
2329	overweight	16	122
2684	regulatory t-cells	16	150
2981	stroke	16	135
3281	weight-loss	16	117
60	acid	15	109
419	biomarker	15	83
1150	farnesoid x receptor	15	126
1605	immunity	15	130
1643	indoxyl sulfate	15	142
1805	lactobacillus	15	98
1879	liver cirrhosis	15	116
2032	metagenomics	15	107
2526	pregnancy	15	105
2913	sodium	15	124
164	alzheimers-disease	14	84
228	antibiotics	14	91
351	bariatric surgery	14	102
516	c-reactive protein	14	120
1130	exercise	14	109
1866	lipopolysaccharide	14	119
1944	management	14	74
2058	microbiota-gut-brain axis	14	113
2938	spontaneous bacterial peritonitis	14	97
118	adults	13	97
1175	fecal microbiota transplantation	13	100
3075	therapy	13	101
3096	tmao	13	122
3175	uremic toxin	13	113
58	acetate	12	103
652	cholesterol	12	90
1367	gut	12	76
1625	in-vitro	12	68
2481	polyphenols	12	95
3029	system	12	74
15	16s rrna	11	71
534	cancer	11	84
1180	fermented milk	11	89
2597	protein-coupled receptor	11	104
3123	transplantation	11	91
3301	women	11	77
279	arterial stiffness	10	86
578	cardiovascular risk	10	88
666	chronic heart-failure	10	85
770	community	10	69
1168	fatty-acids	10	70
1282	gastrointestinal tract	10	93
1323	glucagon-like peptide-1	10	91
1538	hydrogen sulfide	10	86
1858	lipid metabolism	10	75
2090	model	10	72
2373	pathophysiology	10	91
2523	preeclampsia	10	72
2643	randomized controlled trial	10	87
3002	supplementation	10	77
3126	treatment	10	85
289	aryl hydrocarbon receptor	9	72
336	bacterial overgrowth	9	77
767	commensal bacteria	9	86
1448	hepatic-encephalopathy	9	69
1576	identification	9	55
1714	intervention	9	59
1859	lipid profile	9	77
1929	macrophage	9	69
1980	mendelian randomization	9	54
2183	nervous-system	9	78
2309	oral microbiome	9	58
3020	sympathetic nervous system	9	69
3034	systemic inflammation	9	69
122	age	8	59
322	axis	8	58
355	barrier	8	62
725	clostridium-difficile	8	62
793	contributes	8	60
857	cytokines	8	63
1045	endothelial cell	8	61
1087	epidemiology	8	58
1290	gene-expression	8	71
1455	hepatocellular carcinoma	8	59
1600	immune system	8	67
1603	immune-response	8	57
1667	inflammatory bowel disease	8	53
1753	irritable bowel syndrome	8	71
1997	metabolic disease	8	56
2164	nafld	8	59
2177	necrosis-factor-alpha	8	68
2218	nitric-oxide synthase	8	54
2347	p-cresyl sulfate	8	69
2410	pharmacokinetics	8	53
2582	propionate	8	67
3085	tight junction barrier	8	77
3121	translocation	8	58
3296	wide association	8	65
3305	y gastric bypass	8	69
54	ace2	7	54
234	antihypertension	7	52
476	brain	7	58
692	circadian rhythm	7	51
898	developmental origins of health and disease (dohad)	7	72
1148	failure	7	57
1301	genomics	7	46
1327	glucose	7	43
1444	hepatic steatosis	7	53
1572	hypoxia	7	58
1604	immune-system	7	65
1680	injury	7	44
1681	innate immunity	7	62
1719	intestinal barrier	7	62
1757	ischemic stroke	7	70
1776	kidney	7	55
1802	lactic acid bacteria	7	41
1949	marker	7	43
2034	metformin	7	50
2093	modulation	7	51
2195	neuroinflammation	7	59
2374	pathway	7	57
2566	profile	7	45
2715	resistance	7	50
2717	resistant hypertension	7	53
2748	rifaximin	7	58
2793	sars-cov-2	7	46
2821	serum	7	48
2916	sodium-butyrate	7	54
3101	toll-like receptors	7	54
3156	ulcerative colitis	7	52
3252	vitamin d	7	44
72	activated protein-kinase	6	45
189	angiogenesis	6	42
357	barrier function	6	47
385	bifidobacterium	6	52
462	body-weight	6	41
465	bone marrow	6	63
566	cardiovascular	6	33
788	consumption	6	43
1056	endotoxin	6	57
1136	exposure	6	29
1143	extract	6	43
1162	fatty acids	6	54
1398	gut-liver axis	6	49
1442	hepatic encephalopathy	6	49
1499	homeostasis	6	39
1504	host	6	46
1888	liver-disease	6	56
1985	mesenteric lymph-nodes	6	52
2081	minimal hepatic-encephalopathy	6	45
2258	nutrient	6	46
2438	physiology	6	32
2594	protein	6	42
2621	pulse wave velocity	6	54
2631	quality-of-life	6	36
2730	resveratrol	6	46
2779	salt	6	64
2786	salt-sensitive hypertension	6	45
2850	sex-differences	6	42
2895	sleeve gastrectomy	6	46
3065	th17	6	43
3097	tnf-alpha	6	54
3179	uric-acid	6	28
87	acute kidney injury	5	33
241	antioxidant	5	29
310	atrial fibrillation	5	35
394	bile-acid metabolism	5	45
408	bioavailability	5	32
507	butyrate-producing bacteria	5	52
575	cardiovascular health	5	39
658	choline	5	42
735	cognitive function	5	35
761	colonization	5	41
775	complications	5	38
825	crohns-disease	5	33
921	dietary fiber intake	5	47
942	dietary-sodium	5	45
948	differentiation	5	39
1047	endothelial function	5	41
1054	endotoxemia	5	48
1090	epigenomics	5	34
1211	flavonoids	5	37
1240	functional food	5	35
1278	gastrointestinal microbiome	5	50
1285	gene	5	29
1298	genome-wide association	5	43
1317	global burden	5	33
1333	glucose-tolerance	5	34
1356	green tea	5	33
1546	hyperdynamic circulation	5	43
1628	in-vivo	5	40
1687	insulin	5	41
1838	leptin	5	42
1865	lipids	5	45
1902	low-density-lipoprotein	5	36
2105	monooxygenase 3	5	48
2141	muscle	5	30
2251	nuclear receptor	5	23
2345	p-cresol	5	37
2376	patterns	5	38
2434	physical-activity	5	45
2572	prognostic value	5	41
2590	protection	5	35
2703	renal-function	5	38
2726	responses	5	40
2950	steatohepatitis	5	37
2971	strains	5	28
3130	trial	5	28
3148	tumor-necrosis-factor	5	32
3183	urinary sodium	5	27
3276	weight	5	35

## Sheet: key clusters
频次	中心性	01 heart failure	S=0.588				02 inflammatory response	S=0.873				03 short chain fatty acids	S=0.78					04 mediterranean diet	S=0.656					05 renin-angiotensin system	S=0.71				06 metabolic syndrome	S=0.758					07 mouse model	S=0.892					08 intermittent hypoxia	S=0.8					09 gut-brain axis	S=0.886
140	0.03	short chain fatty acids		短链脂肪酸	116	0.05	inflammatory response		炎症反应	569	0.25	gut microbiome		肠道微生物组		23	0.05	mediterranean diet	地中海饮食	地中海饮食		63	0.09	insulin resistance		胰岛素抵抗	53	0.02	metabolic syndrome		代谢综合征		38	0.19	double blind		双盲	61	0.02	oxidative stress		氧化应激			12	0.02	pathogenesis		发病机制
61	0.01	heart failure		心力衰竭	44	0.08	portal hypertension		门脉高压	213	0.06	blood pressure		血压		13	0.03	dietary fiber		膳食纤维		28	0.02	endothelial dysfunction		内皮功能障碍	19	0.01	fatty liver disease		脂肪肝		37	0.03	mouse model		小鼠模型	9	0.02	obstructive sleep apnea		阻塞性睡眠呼吸暂停			4	0	intestinal barrier		肠屏障
29	0.02	coronary heart disease		冠心病	34	0.08	nitric oxide		一氧化氮	140	0.03	short chain fatty acids		短链脂肪酸		5	0	brain axis		脑轴		26	0.03	angiotensin ii		血管紧张素 II	37	0.03	mouse model		小鼠模型		29	0.02	metaanalysis		荟萃分析	9	0	intermittent hypoxia		间歇性缺氧			4	0.01	protein coupled receptor		蛋白偶联受体
25	0.02	myocardial infarction		心肌梗塞	29	0.11	bacterial translocation		细菌转运	90	0.01	risk factors		风险因素		5	0.04	ace2		Ace2		8	0.01	renin-angiotensin system		肾素-血管紧张素系统	32	0.05	receptor		受体		8	0	mendelian randomization		门德尔随机化	5	0	antioxidant		抗氧化剂			2	0	gut-brain axis		肠脑轴
22	0.03	atherosclerosis		动脉粥样硬化	17	0	cells		细胞	18	0.03	body mass index		体重指数		5	0.01	activated protein kinase		活化蛋白激酶		6	0	body weight		体重	31	0.04	bacteria		细菌		4	0	epidemiology		流行病学	3	0	chronic intermittent hypoxia		慢性间歇性缺氧			2	0	microbiota-gut-brain axis		微生物群-肠-脑轴
21	0.03	pulmonary arterial hypertension		肺动脉高压	8	0.03	gastrointestinal tract		胃肠道	15	0.04	adipose tissue		脂肪组织		4	0.01	monooxygenase 3		单氧化酶 3		6	0.01	age		年龄	19	0.02	ii induced hypertension		二诱导高血压		3	0	homeostasis		稳态	2	0	endothelial function		内皮功能			2	0	epithelial barrier		上皮屏障
9	0.01	arterial stiffness		动脉僵化	8	0.07	bacterial overgrowth		细菌过度生长	11	0.01	diet induced obesity		饮食引起的肥胖		4	0	differentiation		分化		4	0	extract		提取物	17	0.03	diversity		多样性		3	0	clinical research studies		临床研究	2	0	bacterial-infections		细菌感染			2	0	nervous system		神经系统
8	0	cardiovascular risk		心血管风险	7	0.01	spontaneous bacterial peritonitis		自发性细菌性腹膜炎	10	0.01	bariatric surgery		减肥手术		4	0	physiology		生理学		4	0	trial		试验	14	0.04	inhibition		抑制		2	0	randomized controlled trial		随机对照试验	1	0	brain gut microbiome axis		脑肠微生物轴			1	0	epithelial tight junctions		上皮紧密连接
2	0	myocardial fibrosis		心肌纤维化	7	0.03	cirrhosis		肝硬化	10	0.01	fecal microbiota transplantation		粪便微生物群移植		4	0.01	gene-expression		基因表达		3	0	heart		心脏	5	0	green tea		绿茶		2	0	metabolome		代谢组	1	0	carbon-monoxide		一氧化碳			3	0	failure		衰竭
8	0	commensal bacteria		共生细菌						9	0.01	nonalcoholic fatty liver		非酒精性脂肪肝		4	0	sodium		钠		3	0	hepatic steatosis		肝脏脂肪变性	5	0.01	consumption		消费		2	0	esophageal and gastric varices		食管和胃静脉曲张	1	0	acid receptor 2		酸受体 2			2	0.03	11 beta hydroxysteroid dehydrogenase isoform 1		11 β羟类固醇脱氢酶同工酶 1
7	0	16s rrna		16s rrna	4	0	hepatorenal-syndrome		肝肾综合征	7	0	glucagon like peptide 1		胰高血糖素样肽 1		3	0	glucose tolerance		葡萄糖耐量		3	0.01	controlled trial		对照试验	4	0.01	inflammatory bowel disease		炎症性肠病		1	0	safety		安全性	1	0	aortic calcification		主动脉钙化			2	0	confers susceptibility		易感性
7	0.01	lipid profile		血脂谱	3	0	innate immunity		先天性免疫	6	0.03	intestinal permeability		肠道通透性		3	0	prognostic value		预后价值		3	0	beta-hydroxybutyrate		乙型羟丁酸	4	0	resistance		抵抗力		1	0	active crohns-disease		活动性羊角风病	1	0	ast-120		ast-120			1	0	glycyrrhizin		甘草甜素
6	0	profile		特征	3	0.01	liver-disease		肝病	5	0.02	bacterial-colonization		细菌定植		3	0	probiotic vslnumber-3		益生菌 vslnumber-3		3	0	nutrition		营养	4	0.01	global burden		全球负担		1	0	colonic diverticular-disease		结肠憩室疾病	1	0	genome-wide association		全基因组关联			1	0	carbenoxolone		碳诺酮
6	0.01	contributes		贡献	3	0	mesenteric lymph nodes		肠系膜淋巴结	3	0	pathophysiology		病理生理学		3	0.01	in-vivo		体内		2	0	antihypertensive drugs		降压药	2	0	kefir		克菲尔		1	0	acid dermal fillers		酸性皮肤填充剂	1	0	cell signaling		细胞信号传导			1	0	5 populations		5 种
6	0	supplementation		补充	3	0	hepatic-encephalopathy		肝性脑病	3	0	obeticholic acid		双乙酰胆酸		2	0.01	bifidobacterium-bifidum		双歧杆菌		1	0	endothelin receptor antagonist		内皮素受体拮抗剂	2	0	gene		基因		1	0	acute diarrhea		急性腹泻	1	0	blood pressure regulation		血压调节			1	0	5 alpha-tetrahydro-corticosterone		5 α-四氢皮质酮
4	0.01	host		宿主	3	0	nitric oxide synthase		一氧化氮合酶	3	0	exercise		运动		2	0	dietary patterns		膳食模式		1	0	angiotensin-converting enzyme 2 (ace2)		血管紧张素转换酶 2（ace2）	2	0	ischemia		缺血		1	0	biomedical applications		生物医学应用	1	0	gastro-renal axis		胃肾轴			1	0	african-origin		非洲裔
4	0	renal-function		肾功能	3	0	necrosis factor alpha		坏死因子α	3	0	y gastric bypass		胃旁路术		2	0	dietary interventions		膳食干预		1	0	antihypertensive medications		降压药物	2	0	leptin		瘦素		1	0	empirical-evidence		实证	1	0	bone marrow		骨髓			1	0.01	apparent mineralocorticoid excess		明显的矿物皮质激素过量
4	0	intervention		干预	3	0.01	angiogenesis		血管生成	3	0.01	body composition		身体成分		2	0	dietary fiber intake		膳食纤维摄入量		1	0	tract		肠道	2	0	insights		洞察力		1	0	functional foods		功能性食品	1	0	cell proliferation		细胞增殖
4	0	modulation		调节	3	0	lipopolysaccharide		脂多糖	3	0.02	alters		改变		1	0	cardiovascular risk-factors		心血管风险因素		1	0	cholecystokinin		胆囊收缩素	2	0.01	alcoholic liver disease		酒精性肝病		1	0	aberrant intestinal microbiota		异常肠道微生物群	1	0	acute variceal hemorrhage		急性静脉曲张出血
4	0.01	pulse wave velocity		脉搏波速度	3	0.05	cirrhotic rats		肝硬化大鼠	1	0	animal model		动物模型		1	0	antidiabetic drug metformin		抗糖尿病药物二甲双胍		1	0	malonyl-coa		丙二酸	1	0	adult metabolic diseases		成人代谢性疾病		1	0	clinical-trial		临床试验	1	0	microbial ecosystem		微生物生态系统
4	0	metformin		二甲双胍	2	0	tumor necrosis factor		肿瘤坏死因子	1	0	adiponectin		降脂素		1	0	2013 accf/aha guideline		2013 年美国糖尿病协会/美国保健协会指南		1	0	lithotripsy		碎石	1	0	acute alcohol intoxication		急性酒精中毒		1	0	atopic disease		特应性疾病
3	0	weight-loss		减肥	2	0	acute-on-chronic liver failure		急性-慢性肝衰竭	1	0	acute myocardial infarction		急性心肌梗死		1	0	alpha-defensins		α-防御素		1	0	amino-acid		氨基酸	1	0	histone deacetylases 1		组蛋白去乙酰化酶 1
2	0	infants		婴儿	2	0	refractory ascites		难治性腹水	1	0	expression profiles		表达谱		1	0	amino acid transporter		氨基酸转运体		1	0	intrahepatic biliary stricture		肝内胆道狭窄
2	0	mass index		质量指数	2	0.01	alcoholic liver disease		酒精性肝病	1	0	maternal nutrition		孕产妇营养		1	0	nod2 gene		Nod2基因		1	0	ace inhibitory activity		Ace 抑制活性
2	0	serum		血清	2	0	small-bowel motility		小肠运动	1	0	gut-liver axis		肠肝轴		1	0	ileal crohns disease		回肠羊角风病
2	0	hydrogen sulfide		硫化氢	2	0	hyperdynamic circulation		高动力循环	1	0	lactulose		乳糖		1	0	cardiac dysfunction		心脏功能障碍
2	0	obese		肥胖	1	0	peritonitis		腹膜炎	1	0	isoflavone phytoestrogens		异黄酮植物雌激素
2	0	intermittent fasting		间歇性禁食	1	0	plasma-levels		血浆水平	1	0	cardiovascular disease mortality		心血管疾病死亡率
2	0	lung-gut axis		肺-肠轴	1	0	obstructive jaundice		阻塞性黄疸	1	0	bioactive peptides		生物活性肽
2	0	healthy diet		健康饮食	1	0	minimal hepatic-encephalopathy		轻微肝性脑病	1	0	overweight cats		超重猫
2	0	instruments		器械	1	0	isosorbide mononitrate		单硝酸异山梨酯	1	0	growth-characteristics		生长特征
2	0	pathways		途径	1	0	intestinal decontamination		肠道净化	1	0	bleeding cirrhotic-patients		肝硬化患者出血
2	0	lactobacillus casei		干酪乳杆菌	1	0	clinical-significance		临床意义	1	0	adiposopathy		脂肪病
2	0	healthy		健康	1	0	chain amino acids		链氨基酸	1	0	attenuates hepatic steatosis		减轻肝脏脂肪变性
2	0	apnea		呼吸暂停	1	0	chronic liver failure		慢性肝衰竭	1	0	african		非洲
2	0	gut		肠道	1	0	host defense		宿主防御
2	0	gut permeability		肠道渗透性	1	0	autonomic neuropathy		自主神经病变
2	0	preterm infants		早产儿	1	0	allopurinol		别嘌醇
1	0	aldosterone system		醛固酮系统	1	0	cytokine-generating organ		细胞因子生成器官
1	0	anti obesity medication		抗肥胖药物	1	0	benzodiazepine-like compounds		苯并二氮杂卓类化合物
1	0	aged garlic extract		陈年大蒜提取物	1	0	mast cell		肥大细胞
1	0	acute inflammation		急性炎症	1	0	selective intestinal decontamination		选择性肠道净化
1	0	allium-sativum		薤白	1	0	indigenous bacteria		本地细菌
1	0	amino-acids		氨基酸	1	0	portal-systemic encephalopathy		门-系统脑病
1	0	choline		胆碱	1
1	0	androgens		雄激素	1
1	0	association study		关联研究	1
1	0	cardiovascular-system		心血管系统
